# Supplementary material for: A redetermination from the original data of the crystal structure of 2-amino-4,6-di­meth­oxy­pyrimidin-1-ium 4-amino­benzoate
Source: Acta Crystallogr E Crystallogr Commun. 2016 Mar 18;72(Pt 4):512–5. doi: 10.1107/S2056989016004321 (PMC4910325; doi:10.1107/S2056989016004321)
Supplement: Supplementary file 1 [file e-72-00512-sup1.cif]

##############################################################################
#                                                                            #
# This CIF contains the data in a paper accepted for publication in          #
# Acta Crystallographica Section E. It conforms to the requirements of       #
# Notes for Authors for Acta Crystallographica Section E, and has been       #
# peer reviewed under the auspices of the IUCr Commission on Journals.       #
#                                                                            #
# Full details of the Crystallographic Information File format               #
# are given in the paper "The Crystallographic Information File (CIF):       #
# a New Standard Archive File for Crystallography" by S. R. Hall, F. H.      #
# Allen and I. D. Brown [Acta Cryst. (1991), A47, 655-685].                  #
#                                                                            #
# The current version of the core CIF dictionary is obtainable from          #
# ftp://ftp.iucr.org/pub/cif_core.dic.                                       #
#                                                                            #
# Software is freely available for graphical display of the structure(s)     #
# in this CIF. For information consult the CIF software page                 #
# http://www.iucr.org/resources/cif/software.                                #
#                                                                            #
# This file may be used for bona fide research purposes within the           #
# scientific community so long as proper attribution is given to the journal # 
# article from which it was obtained.                                        #
#                                                                            #
##############################################################################
data_global
_audit_creation_method
;
  This CIF is composed of the parts of
the original CIF which was downloaded from the
web page of Acta Cryst. and of the items
which was generated by JANA2006 after the
improved refinement.
;
_journal_date_recd_electronic     2016-03-09
_journal_date_accepted     2016-03-14
_journal_name_full     'Acta Crystallographica, Section E'
_journal_year     2016
_journal_volume     72
_journal_issue      4
_journal_page_first     512
_journal_page_last     515
_journal_paper_category     GO
_journal_paper_doi     10.1107/S2056989016004321
_journal_coeditor_code     SU5289
_publ_contact_author_name     'Jan F\'abry'
_publ_contact_author_address
;            Jan F\'abry
             Institute of Physics Czech Acad. Sci.
             Na Slovance 2
      182 21 Praha 8
             Czech Republic
;
_publ_contact_author_email     fabry@fzu.cz
_publ_contact_author_fax     '(420)2 8689 0527'
_publ_contact_author_phone     '(420)2 6605 2695'
_publ_section_title
;
A redetermination from the original data of the crystal structure of
2-amino-4,6-dimethoxypyrimidin-1-ium 4-aminobenzoate
;
loop_
    _publ_author_name
    _publ_author_address
    'F\'abry, Jan'
;
Institute of Physics of the Czech Academy of Sciences
Na Slovance 2
182 21 Praha 8
Czech Republic
;
_publ_section_synopsis
;
The title structure,
2-amino-4,6-dimethoxypyrimidine-(\m~2~-hydrogen)-4-aminobenzoate, has been
redetermined from the data published by Thanigaimani, Muthiah & Lynch [<i>Acta
Cryst.</i> (2006), E<b>62</b>, o2976--o2978]. The improvement of the present
redetermination consists in a released geometry of the primary amine groups,
which were originally been assumed as planar, as well as in a redetermination
of the position of the hydroxy H atom. This H atom, whose parameters were
originally constrained, turns out to be situated about the centre of the O...N
hydrogen bond in two disordered positions, each with 0.5 occupancy.
;
data_I
_database_code_depnum_ccdc_archive 'CCDC 1465363'
_chemical_name_systematic
;
2-Amino-4,6-dimethoxypyrimidin-1-ium 4-aminobenzoate
;
_chemical_name_common     ?
_chemical_formula_moiety     'C6 H9.5 N3 O2, C7 H6.5 N O2'
_chemical_formula_sum     'C13 H16 N4 O4'
_chemical_formula_structural     ?
_chemical_formula_iupac     'C6 H9.5 N3 O2 0.5+, C7 H6.5 N O2 0.5-'
_chemical_formula_weight     292.30
_chemical_melting_point     ?
_symmetry_cell_setting     monoclinic
_symmetry_space_group_name_H-M     'P 21/c'
_symmetry_space_group_name_Hall     '-P 2ybc'
loop_
    _symmetry_equiv_pos_as_xyz
    x,y,z
    -x,1/2+y,1/2-z
    -x,-y,-z
    x,1/2-y,1/2+z
_cell_length_a     6.6358(4)
_cell_length_b     7.5560(5)
_cell_length_c     27.4226(16)
_cell_angle_alpha     90
_cell_angle_beta     94.418(2)
_cell_angle_gamma     90
_cell_volume     1370.89(15)
_cell_formula_units_Z     4
_cell_measurement_reflns_used     50
_cell_measurement_theta_min     3.5
_cell_measurement_theta_max     27.5
_cell_measurement_temperature     293
_cell_special_details     ?
_exptl_crystal_description     'block'
_exptl_crystal_colour     'colourless'
_exptl_crystal_size_max     0.44
_exptl_crystal_size_mid     0.32
_exptl_crystal_size_min     0.08
_exptl_crystal_size_rad     ?
_exptl_crystal_density_diffrn     1.416
_exptl_crystal_density_meas     ?
_exptl_crystal_density_method     'Not Measured'
_exptl_crystal_F_000     616
_exptl_absorpt_coefficient_mu     0.107
_exptl_absorpt_correction_type     none
_exptl_absorpt_process_details     ?
_exptl_absorpt_correction_T_min     ?
_exptl_absorpt_correction_T_max     ?
_exptl_special_details     ?
_diffrn_ambient_temperature     293
_diffrn_radiation_type     'MoK\a'
_diffrn_radiation_wavelength     0.71073
_diffrn_radiation_source     'Bruker--Nonius FR591 rotating anode'
_diffrn_radiation_monochromator     'graphite'
_diffrn_measurement_device_type     'Bruker--Nonius KappaCCD area-detector'
_diffrn_measurement_method     '\f and \w'
_diffrn_detector_area_resol_mean     ?
_diffrn_reflns_number     14577
_diffrn_reflns_av_R_equivalents     0.0319
_diffrn_reflns_av_sigmaI/netI     0.0287
_diffrn_reflns_theta_min     3.50
_diffrn_reflns_theta_max     27.54
_diffrn_reflns_theta_full     27.54
_diffrn_measured_fraction_theta_max     0.989
_diffrn_measured_fraction_theta_full     0.989
_diffrn_reflns_limit_h_min     -8
_diffrn_reflns_limit_h_max     8
_diffrn_reflns_limit_k_min     -9
_diffrn_reflns_limit_k_max     9
_diffrn_reflns_limit_l_min     -35
_diffrn_reflns_limit_l_max     35
_diffrn_reflns_reduction_process     ?
_diffrn_standards_number     0
_diffrn_standards_interval_count     ?
_diffrn_standards_interval_time     ?
_diffrn_standards_decay_%     ?
loop_
    _diffrn_standard_refln_index_h
    _diffrn_standard_refln_index_k
    _diffrn_standard_refln_index_l
    ? ? ?
loop_
    _refln_index_h
    _refln_index_k
    _refln_index_l
    _refln_observed_status
    _refln_F_squared_meas
    _refln_F_squared_calc
    2 0 0 o 241.28 294.71
    3 0 0 o 76.11 83.78
    4 0 0 o 4.45 1.78
    5 0 0 o 1749.55 1766.25
    6 0 0 o 28.70 28.81
    7 0 0 o 22.76 19.05
    8 0 0 < 5.94 7.05
    1 1 0 o 8.02 11.84
    2 1 0 o 273.35 279.86
    3 1 0 o 304.23 333.04
    4 1 0 o 532.54 487.47
    5 1 0 o 75.41 75.65
    6 1 0 o 28.90 33.46
    7 1 0 < -1.78 0.98
    8 1 0 < -0.99 0.91
    0 2 0 o 144.29 175.73
    1 2 0 o 15006.20 13799.40
    2 2 0 o 14.94 16.75
    3 2 0 o 994.23 961.45
    4 2 0 o 49.88 53.89
    5 2 0 o 195.26 190.36
    6 2 0 < 2.87 3.20
    7 2 0 o 10.49 10.13
    8 2 0 < 17.22 12.99
    1 3 0 o 21.18 28.69
    2 3 0 o 14.35 8.02
    3 3 0 o 1342.89 1246.02
    4 3 0 o 8.41 9.84
    5 3 0 o 61.06 59.69
    6 3 0 o 111.93 112.66
    7 3 0 o 82.54 82.91
    8 3 0 o 128.16 141.47
    0 4 0 o 759.97 779.09
    1 4 0 o 48.00 39.63
    2 4 0 o 311.45 297.82
    3 4 0 o 139.15 129.40
    4 4 0 o 40.58 37.37
    5 4 0 o 450.90 473.33
    6 4 0 < 6.63 0.40
    7 4 0 < 4.35 2.20
    1 5 0 o 293.83 299.90
    2 5 0 o 832.02 817.57
    3 5 0 o 27.91 28.88
    4 5 0 o 33.65 34.87
    5 5 0 o 119.36 119.40
    6 5 0 o 69.67 78.14
    7 5 0 o 85.11 95.44
    0 6 0 o 130.24 118.52
    1 6 0 < 2.28 2.34
    2 6 0 o 806.09 796.26
    3 6 0 o 338.27 348.62
    4 6 0 o 34.84 40.10
    5 6 0 o 38.30 31.23
    6 6 0 < -0.40 0.00
    1 7 0 o 89.27 90.96
    2 7 0 < 2.57 3.61
    3 7 0 o 62.55 81.23
    4 7 0 o 32.86 38.40
    5 7 0 o 15.74 30.27
    6 7 0 o 45.53 76.24
    0 8 0 < 4.55 7.39
    1 8 0 o 129.25 135.35
    2 8 0 < 5.15 2.42
    3 8 0 o 53.24 55.48
    4 8 0 < -1.88 3.89
    1 9 0 < 9.30 13.48
    2 9 0 < -1.68 3.71
    3 9 0 < 2.18 16.10
    -8 1 1 < 0.00 0.49
    -7 1 1 o 18.01 16.39
    -6 1 1 < 2.67 0.67
    -5 1 1 o 10.19 18.06
    -4 1 1 o 811.34 798.66
    -3 1 1 o 1703.23 1684.73
    -2 1 1 o 2560.88 2514.12
    -1 1 1 o 8116.22 11352.70
    1 1 1 o 32.16 35.37
    2 1 1 o 863.09 982.34
    3 1 1 o 275.33 233.34
    4 1 1 o 138.16 132.55
    5 1 1 < 0.49 1.09
    6 1 1 o 322.34 294.52
    7 1 1 o 109.06 106.50
    8 1 1 o 35.23 24.21
    -8 2 1 o 34.14 44.02
    -7 2 1 o 98.08 96.82
    -6 2 1 o 541.55 540.29
    -5 2 1 o 16.43 10.54
    -4 2 1 o 117.77 140.91
    -3 2 1 o 597.57 563.20
    -2 2 1 o 605.38 557.01
    0 2 1 o 552.53 586.32
    1 2 1 o 390.62 428.25
    2 2 1 o 129.45 137.61
    3 2 1 o 4.16 5.60
    4 2 1 o 2769.90 2698.02
    5 2 1 o 101.14 110.05
    6 2 1 < 5.34 6.01
    7 2 1 < -0.99 1.76
    8 2 1 o 78.38 78.24
    -8 3 1 < 8.71 21.73
    -7 3 1 o 159.73 160.01
    -6 3 1 o 35.23 30.48
    -5 3 1 o 178.74 177.31
    -4 3 1 o 8.71 8.34
    -3 3 1 o 1303.80 1212.64
    -2 3 1 o 479.89 516.68
    -1 3 1 o 16.53 7.60
    0 3 1 o 1277.97 1276.46
    1 3 1 o 279.48 276.16
    2 3 1 o 654.37 651.00
    3 3 1 o 30.98 24.68
    4 3 1 o 262.17 255.04
    5 3 1 < 2.18 0.03
    6 3 1 o 19.99 18.99
    7 3 1 o 106.98 103.25
    8 3 1 o 133.21 150.16
    -7 4 1 < 1.29 3.40
    -6 4 1 o 319.17 316.20
    -5 4 1 o 8.31 14.15
    -4 4 1 o 90.85 97.04
    -3 4 1 o 11.88 10.97
    -2 4 1 o 1849.70 1797.40
    -1 4 1 o 914.36 929.44
    0 4 1 o 21.38 19.99
    1 4 1 o 2012.80 1958.60
    2 4 1 o 2785.54 2745.30
    3 4 1 o 459.80 460.66
    4 4 1 o 11.38 14.71
    5 4 1 o 14.55 17.98
    6 4 1 o 47.31 43.69
    7 4 1 < 3.76 6.19
    -7 5 1 < 1.58 0.48
    -6 5 1 o 22.27 17.44
    -5 5 1 < 0.99 0.39
    -4 5 1 o 113.61 113.30
    -3 5 1 < 0.20 0.42
    -2 5 1 o 316.30 290.91
    -1 5 1 o 445.75 429.49
    0 5 1 o 38.99 42.70
    1 5 1 o 230.49 229.10
    2 5 1 < 2.57 5.57
    3 5 1 o 136.28 149.06
    4 5 1 o 217.33 224.42
    5 5 1 o 50.77 56.47
    6 5 1 o 22.07 18.27
    7 5 1 < 8.31 13.58
    -6 6 1 o 64.23 73.17
    -5 6 1 < 6.43 6.51
    -4 6 1 < 0.49 3.56
    -3 6 1 < 1.48 3.32
    -2 6 1 < 3.27 0.00
    -1 6 1 o 25.93 28.37
    0 6 1 o 319.27 321.67
    1 6 1 o 15.64 22.59
    2 6 1 o 268.50 275.35
    3 6 1 o 188.73 179.98
    4 6 1 o 104.11 90.68
    5 6 1 o 206.64 209.10
    6 6 1 < 5.74 4.82
    -6 7 1 < 15.24 5.25
    -5 7 1 o 116.19 105.48
    -4 7 1 o 43.55 46.94
    -3 7 1 < 3.86 0.55
    -2 7 1 o 8.31 5.65
    -1 7 1 < -0.40 0.03
    0 7 1 o 743.84 742.63
    1 7 1 o 110.75 116.12
    2 7 1 o 134.89 141.58
    3 7 1 o 35.23 41.55
    4 7 1 < 7.52 8.36
    5 7 1 < -0.40 0.00
    6 7 1 < 28.30 40.12
    -4 8 1 o 111.14 115.40
    -3 8 1 < 5.25 15.79
    -2 8 1 < 5.54 5.42
    -1 8 1 o 33.06 33.89
    0 8 1 < 0.30 0.64
    1 8 1 < 7.92 11.12
    2 8 1 < -0.20 0.47
    3 8 1 o 38.40 51.49
    4 8 1 < 1.29 0.06
    -3 9 1 < 15.24 21.52
    -2 9 1 < 2.77 5.69
    -1 9 1 o 78.98 66.16
    0 9 1 o 18.21 21.35
    1 9 1 o 41.76 50.77
    2 9 1 o 85.21 106.41
    3 9 1 < -6.14 7.42
    -8 0 2 o 44.63 48.71
    -7 0 2 o 773.33 745.74
    -6 0 2 < 6.33 4.25
    -5 0 2 o 1149.51 1180.48
    -4 0 2 o 2652.72 2453.69
    -3 0 2 o 379.74 357.81
    -2 0 2 o 4511.14 4608.15
    1 0 2 o 858.44 1929.00
    2 0 2 o 10.00 14.34
    3 0 2 o 2030.42 1965.10
    4 0 2 o 378.45 375.56
    5 0 2 o 47.41 45.22
    6 0 2 o 49.98 47.79
    7 0 2 o 156.86 157.28
    8 0 2 o 39.19 38.46
    -8 1 2 < 12.77 11.75
    -7 1 2 < -0.40 2.22
    -6 1 2 o 26.52 27.25
    -5 1 2 o 380.43 396.01
    -4 1 2 o 578.76 529.64
    -3 1 2 o 150.63 157.43
    -2 1 2 o 3542.54 3739.50
    -1 1 2 o 1873.36 2007.11
    1 1 2 o 2062.58 2108.44
    2 1 2 o 508.10 545.10
    3 1 2 o 95.90 112.93
    4 1 2 o 111.64 117.36
    5 1 2 o 552.34 519.98
    6 1 2 o 411.31 403.23
    7 1 2 o 324.02 313.84
    8 1 2 < 3.66 0.79
    -8 2 2 < 9.30 10.49
    -7 2 2 < 2.57 1.58
    -6 2 2 < 1.78 0.64
    -5 2 2 o 249.00 237.74
    -4 2 2 o 51.56 46.97
    -3 2 2 < 1.68 6.26
    -2 2 2 o 99.86 102.91
    -1 2 2 o 14491.50 13439.40
    0 2 2 o 11714.80 10917.60
    1 2 2 o 4390.99 4543.06
    2 2 2 o 519.88 488.19
    3 2 2 o 3.56 6.95
    4 2 2 o 339.46 346.65
    5 2 2 o 146.37 138.19
    6 2 2 o 41.76 46.17
    7 2 2 o 36.52 31.10
    8 2 2 < -2.28 0.15
    -8 3 2 < 14.55 13.67
    -7 3 2 < 7.62 2.88
    -6 3 2 < -2.67 0.01
    -5 3 2 o 24.54 24.62
    -4 3 2 o 163.59 178.26
    -3 3 2 o 112.62 91.94
    -2 3 2 o 4443.94 4193.41
    -1 3 2 o 32.56 34.38
    0 3 2 o 1441.46 1429.53
    1 3 2 o 4416.42 4365.12
    2 3 2 < 1.98 0.20
    3 3 2 o 1092.50 1053.30
    4 3 2 o 183.59 186.32
    5 3 2 < 1.88 2.12
    6 3 2 < 3.27 1.11
    7 3 2 o 166.26 163.12
    8 3 2 o 421.11 402.74
    -7 4 2 o 44.63 50.41
    -6 4 2 < -1.29 0.67
    -5 4 2 o 15.54 16.91
    -4 4 2 o 15.44 19.72
    -3 4 2 o 212.78 202.62
    -2 4 2 o 4524.79 4489.32
    -1 4 2 o 1706.50 1669.62
    0 4 2 o 130.34 142.93
    1 4 2 o 2712.80 2697.62
    2 4 2 o 7.62 8.67
    3 4 2 o 945.73 946.66
    4 4 2 o 152.81 160.73
    5 4 2 o 13.86 17.91
    6 4 2 < -0.40 3.27
    7 4 2 o 164.09 165.09
    -7 5 2 o 44.83 39.61
    -6 5 2 < 2.97 0.94
    -5 5 2 o 61.56 69.98
    -4 5 2 o 44.73 45.47
    -3 5 2 o 193.28 193.16
    -2 5 2 o 88.77 86.40
    -1 5 2 o 2121.66 1993.27
    0 5 2 o 29.59 27.76
    1 5 2 o 195.56 195.25
    2 5 2 o 748.19 733.28
    3 5 2 o 165.57 167.38
    4 5 2 o 36.22 29.53
    5 5 2 o 10.39 8.66
    6 5 2 < 5.64 0.74
    7 5 2 < 13.36 12.97
    -6 6 2 < 5.25 0.42
    -5 6 2 o 64.53 70.88
    -4 6 2 o 19.89 23.62
    -3 6 2 o 251.48 253.85
    -2 6 2 o 829.64 809.00
    -1 6 2 o 63.44 66.55
    0 6 2 < 4.16 4.84
    1 6 2 o 54.63 59.75
    2 6 2 o 57.50 63.91
    3 6 2 o 72.94 81.44
    4 6 2 o 92.83 99.87
    5 6 2 < -0.79 4.61
    6 6 2 < 8.31 13.34
    -6 7 2 < -5.54 8.51
    -5 7 2 < 1.09 0.40
    -4 7 2 o 44.54 42.52
    -3 7 2 o 86.40 90.03
    -2 7 2 < 1.09 1.24
    -1 7 2 < 3.96 2.65
    0 7 2 o 6.93 4.90
    1 7 2 o 113.12 112.13
    2 7 2 o 29.89 33.92
    3 7 2 o 248.61 252.96
    4 7 2 o 184.57 188.17
    5 7 2 < 1.19 0.25
    -4 8 2 < 4.26 9.12
    -3 8 2 o 245.84 250.89
    -2 8 2 < 6.43 4.56
    -1 8 2 o 84.52 80.14
    0 8 2 o 14.45 9.00
    1 8 2 o 97.19 84.62
    2 8 2 < -1.39 0.80
    3 8 2 < 15.44 12.60
    4 8 2 o 320.06 318.22
    -3 9 2 < 1.98 12.23
    -2 9 2 < 5.15 12.19
    -1 9 2 o 22.47 26.64
    0 9 2 o 13.06 15.56
    1 9 2 o 13.86 11.17
    2 9 2 < 2.87 4.27
    3 9 2 < -6.73 14.85
    -8 1 3 < 7.32 3.26
    -7 1 3 o 18.31 23.07
    -6 1 3 o 12.96 12.11
    -5 1 3 o 195.07 189.43
    -4 1 3 o 329.07 315.47
    -3 1 3 o 2010.82 1918.29
    -2 1 3 o 460.40 425.44
    -1 1 3 o 7439.88 7188.80
    0 1 3 o 1527.17 2722.11
    1 1 3 o 628.34 746.96
    2 1 3 o 1261.74 1300.90
    3 1 3 o 40.97 43.11
    4 1 3 o 148.95 171.61
    5 1 3 o 123.91 130.64
    6 1 3 < 8.61 10.26
    7 1 3 o 511.56 465.23
    8 1 3 o 36.62 41.40
    -8 2 3 o 151.32 160.91
    -7 2 3 o 9.70 11.63
    -6 2 3 o 246.03 255.99
    -5 2 3 o 63.14 52.47
    -4 2 3 o 93.82 83.40
    -3 2 3 o 216.44 239.87
    -2 2 3 o 57.80 59.87
    -1 2 3 o 4303.80 4381.78
    0 2 3 o 5069.90 5091.64
    1 2 3 o 28.50 19.97
    2 2 3 o 202.19 205.96
    3 2 3 o 2.47 5.58
    4 2 3 o 131.13 125.07
    5 2 3 < -1.68 0.00
    6 2 3 o 475.84 493.18
    7 2 3 < 9.50 2.24
    8 2 3 o 34.84 26.57
    -8 3 3 < 2.87 1.12
    -7 3 3 < -0.30 0.06
    -6 3 3 o 24.54 26.27
    -5 3 3 o 72.15 92.22
    -4 3 3 < 2.47 1.55
    -3 3 3 o 871.61 852.18
    -2 3 3 o 5883.62 5416.52
    -1 3 3 < 0.30 0.28
    0 3 3 o 102.13 114.65
    1 3 3 o 225.55 265.82
    2 3 3 o 378.65 412.91
    3 3 3 o 1050.64 1081.36
    4 3 3 o 88.97 80.56
    5 3 3 < 1.48 1.26
    6 3 3 o 18.31 20.73
    7 3 3 o 82.34 87.47
    8 3 3 o 121.04 132.05
    -7 4 3 < -2.57 5.37
    -6 4 3 < 4.16 0.19
    -5 4 3 o 10.09 6.60
    -4 4 3 o 62.75 67.45
    -3 4 3 o 209.32 194.95
    -2 4 3 o 4958.37 4832.49
    -1 4 3 o 83.92 68.03
    0 4 3 o 74.42 87.35
    1 4 3 o 245.04 232.80
    2 4 3 o 206.94 214.91
    3 4 3 o 709.40 701.23
    4 4 3 < 2.08 3.50
    5 4 3 o 23.16 25.55
    6 4 3 < 11.98 19.23
    7 4 3 < 11.08 13.23
    -7 5 3 < 0.89 2.97
    -6 5 3 o 47.11 37.35
    -5 5 3 < 1.39 2.88
    -4 5 3 o 237.72 253.30
    -3 5 3 o 23.36 26.75
    -2 5 3 o 76.80 84.70
    -1 5 3 o 86.99 86.55
    0 5 3 o 51.96 53.39
    1 5 3 o 277.70 274.73
    2 5 3 o 1156.43 1109.02
    3 5 3 o 40.77 39.84
    4 5 3 < 6.14 4.17
    5 5 3 o 104.01 104.67
    6 5 3 o 57.01 56.75
    7 5 3 < 12.37 15.25
    -6 6 3 < 8.71 2.73
    -5 6 3 o 15.74 25.10
    -4 6 3 < 0.99 0.37
    -3 6 3 o 804.41 796.28
    -2 6 3 o 232.38 230.48
    -1 6 3 o 49.19 49.75
    0 6 3 o 39.88 36.45
    1 6 3 o 69.97 70.71
    2 6 3 o 18.41 16.01
    3 6 3 o 966.12 941.00
    4 6 3 o 127.77 136.73
    5 6 3 o 80.76 88.30
    6 6 3 o 116.39 128.81
    -6 7 3 < 29.00 0.08
    -5 7 3 o 43.15 38.51
    -4 7 3 < -0.10 0.24
    -3 7 3 < -0.49 0.06
    -2 7 3 o 10.29 14.36
    -1 7 3 < 5.25 2.50
    0 7 3 o 10.69 15.95
    1 7 3 o 260.88 254.65
    2 7 3 o 38.89 38.48
    3 7 3 o 14.05 18.33
    4 7 3 < 7.72 11.00
    5 7 3 o 55.32 46.82
    -4 8 3 o 15.44 11.03
    -3 8 3 o 38.20 49.83
    -2 8 3 < 2.77 8.22
    -1 8 3 < 0.30 2.45
    0 8 3 o 39.69 36.89
    1 8 3 < 4.65 5.23
    2 8 3 o 49.88 57.68
    3 8 3 o 758.19 756.15
    4 8 3 < 6.73 0.15
    -3 9 3 < 10.99 8.54
    -2 9 3 < -0.30 3.35
    -1 9 3 o 58.69 79.80
    0 9 3 o 142.81 162.46
    1 9 3 o 19.99 26.51
    2 9 3 o 61.06 57.24
    3 9 3 < -5.05 6.79
    -8 0 4 < -6.73 0.02
    -7 0 4 o 27.81 25.47
    -6 0 4 o 247.02 243.67
    -5 0 4 o 40.08 45.51
    -4 0 4 o 203.58 158.15
    -3 0 4 o 34.24 39.43
    -2 0 4 o 183.29 198.98
    1 0 4 o 1224.03 1352.94
    2 0 4 o 474.95 526.47
    3 0 4 o 174.48 169.86
    4 0 4 o 252.47 259.33
    5 0 4 o 811.04 845.14
    6 0 4 < -4.16 2.56
    7 0 4 o 64.63 56.45
    8 0 4 < 16.33 9.74
    -8 1 4 < 0.99 1.46
    -7 1 4 o 13.46 15.17
    -6 1 4 o 122.72 132.79
    -5 1 4 o 351.93 358.34
    -4 1 4 o 1269.65 1166.71
    -3 1 4 o 4875.04 4335.55
    -2 1 4 o 206.54 182.45
    -1 1 4 o 96.20 120.17
    0 1 4 o 35.73 30.90
    1 1 4 o 2366.71 2588.29
    2 1 4 o 2018.64 2025.49
    3 1 4 o 96.39 99.68
    4 1 4 o 46.32 43.54
    5 1 4 o 212.88 222.60
    6 1 4 o 1534.79 1467.60
    7 1 4 o 744.93 727.20
    8 1 4 o 27.61 24.76
    -8 2 4 o 11.28 15.97
    -7 2 4 o 44.63 53.87
    -6 2 4 o 140.43 138.68
    -5 2 4 o 67.30 74.47
    -4 2 4 o 363.31 336.40
    -3 2 4 o 444.27 423.99
    -2 2 4 o 648.93 654.74
    -1 2 4 o 2859.07 3020.79
    0 2 4 o 1133.47 1206.55
    1 2 4 o 1220.27 1246.30
    2 2 4 o 448.03 453.29
    3 2 4 o 364.89 373.40
    4 2 4 o 4.55 6.51
    5 2 4 o 10.19 7.51
    6 2 4 < 0.99 0.91
    7 2 4 o 15.83 17.27
    8 2 4 < -0.40 4.92
    -8 3 4 o 30.88 28.83
    -7 3 4 < 10.49 5.77
    -6 3 4 o 13.26 16.78
    -5 3 4 o 268.40 276.30
    -4 3 4 o 9.01 7.70
    -3 3 4 o 576.58 586.80
    -2 3 4 o 204.37 190.47
    -1 3 4 o 18.70 20.99
    0 3 4 o 749.58 796.62
    1 3 4 o 1257.38 1276.22
    2 3 4 < 1.19 4.29
    3 3 4 o 3.27 5.01
    4 3 4 o 320.75 337.58
    5 3 4 o 15.93 19.39
    6 3 4 < -0.69 2.84
    7 3 4 o 31.67 36.11
    8 3 4 o 90.26 106.83
    -7 4 4 o 134.00 100.89
    -6 4 4 o 195.26 211.36
    -5 4 4 o 14.15 11.29
    -4 4 4 o 201.20 202.07
    -3 4 4 o 337.88 309.34
    -2 4 4 o 3819.25 3754.58
    -1 4 4 o 270.68 275.66
    0 4 4 o 11.98 12.65
    1 4 4 o 112.82 108.37
    2 4 4 o 467.72 460.49
    3 4 4 o 398.74 381.70
    4 4 4 o 123.81 128.30
    5 4 4 o 426.35 445.24
    6 4 4 o 9.80 3.60
    7 4 4 < -0.10 0.06
    -7 5 4 < 1.19 0.07
    -6 5 4 < 9.30 6.29
    -5 5 4 o 15.54 18.75
    -4 5 4 o 22.66 21.88
    -3 5 4 o 27.71 26.13
    -2 5 4 o 8.21 9.08
    -1 5 4 o 111.83 109.63
    0 5 4 o 84.22 92.60
    1 5 4 < 3.46 1.34
    2 5 4 o 751.16 743.17
    3 5 4 o 7.82 6.66
    4 5 4 o 8.51 7.34
    5 5 4 o 33.35 38.91
    6 5 4 o 64.63 69.70
    7 5 4 o 59.28 55.17
    -6 6 4 < -3.17 0.07
    -5 6 4 o 36.12 50.84
    -4 6 4 o 242.37 237.60
    -3 6 4 o 687.82 685.00
    -2 6 4 o 59.08 64.51
    -1 6 4 o 57.50 55.64
    0 6 4 o 28.01 26.56
    1 6 4 o 39.49 34.30
    2 6 4 o 1370.90 1372.88
    3 6 4 < -0.30 0.01
    4 6 4 o 196.15 175.82
    5 6 4 o 87.78 75.33
    6 6 4 o 35.43 31.22
    -6 7 4 < 15.54 2.67
    -5 7 4 < -2.18 0.03
    -4 7 4 o 59.48 72.42
    -3 7 4 < 2.28 0.00
    -2 7 4 o 61.06 71.07
    -1 7 4 o 98.27 105.38
    0 7 4 o 340.25 321.01
    1 7 4 o 64.23 62.74
    2 7 4 o 244.05 241.43
    3 7 4 < -0.20 3.49
    4 7 4 o 87.39 94.79
    5 7 4 o 119.36 111.82
    -4 8 4 o 265.63 294.34
    -3 8 4 o 478.01 441.64
    -2 8 4 o 27.71 21.01
    -1 8 4 o 66.01 66.45
    0 8 4 o 58.98 58.30
    1 8 4 o 7.62 11.81
    2 8 4 o 89.27 76.98
    3 8 4 o 15.44 16.29
    4 8 4 < 2.38 2.69
    -3 9 4 o 86.50 81.75
    -2 9 4 < 3.17 0.43
    -1 9 4 o 43.64 53.39
    0 9 4 < -0.89 0.01
    1 9 4 o 161.61 156.20
    2 9 4 o 175.96 192.14
    3 9 4 < 6.73 7.70
    -8 1 5 o 16.53 21.80
    -7 1 5 o 79.57 89.07
    -6 1 5 < 5.15 5.16
    -5 1 5 o 163.00 163.73
    -4 1 5 o 579.16 586.66
    -3 1 5 o 199.52 183.53
    -2 1 5 < 1.58 0.38
    -1 1 5 o 47.31 49.06
    0 1 5 o 3242.17 3466.96
    1 1 5 o 2576.32 2585.89
    2 1 5 o 2656.48 2683.96
    3 1 5 o 154.49 169.52
    4 1 5 o 19.89 17.02
    5 1 5 o 462.18 472.68
    6 1 5 o 846.77 826.80
    7 1 5 o 533.93 523.75
    8 1 5 < 7.13 3.90
    -8 2 5 o 43.84 39.81
    -7 2 5 < 9.50 26.21
    -6 2 5 o 7.92 3.60
    -5 2 5 < 1.68 2.35
    -4 2 5 o 504.54 475.74
    -3 2 5 o 293.04 237.30
    -2 2 5 o 20.09 20.89
    -1 2 5 o 541.25 499.49
    0 2 5 o 1310.63 1371.08
    1 2 5 o 104.11 108.22
    2 2 5 o 3.36 5.76
    3 2 5 o 597.96 597.53
    4 2 5 o 346.39 356.85
    5 2 5 o 47.80 43.51
    6 2 5 o 29.49 25.68
    7 2 5 < 2.08 5.12
    8 2 5 o 53.15 54.83
    -8 3 5 < -0.99 0.22
    -7 3 5 o 53.44 48.36
    -6 3 5 o 31.87 35.63
    -5 3 5 o 25.63 22.70
    -4 3 5 o 381.02 359.10
    -3 3 5 o 159.44 159.44
    -2 3 5 o 237.92 230.00
    -1 3 5 o 65.32 59.95
    0 3 5 < 0.59 0.01
    1 3 5 o 1156.63 1120.03
    2 3 5 o 32.76 28.20
    3 3 5 o 44.34 42.40
    4 3 5 o 382.11 375.36
    5 3 5 o 1177.42 1163.85
    6 3 5 < 1.39 1.15
    7 3 5 o 387.56 374.89
    8 3 5 o 67.10 67.62
    -7 4 5 < 3.66 7.05
    -6 4 5 o 39.29 58.92
    -5 4 5 o 248.11 254.34
    -4 4 5 < 4.16 2.92
    -3 4 5 o 51.27 51.10
    -2 4 5 o 292.05 319.43
    -1 4 5 o 13.06 16.80
    0 4 5 o 169.63 170.16
    1 4 5 o 479.00 488.88
    2 4 5 < 2.67 2.14
    3 4 5 < -1.09 0.38
    4 4 5 o 884.77 832.59
    5 4 5 < 7.13 3.60
    6 4 5 o 43.35 51.54
    7 4 5 o 33.25 27.18
    -7 5 5 < -4.75 0.23
    -6 5 5 o 23.26 19.01
    -5 5 5 o 68.09 83.74
    -4 5 5 o 115.50 116.01
    -3 5 5 o 16.03 13.25
    -2 5 5 o 224.06 210.57
    -1 5 5 o 486.92 468.16
    0 5 5 < 0.40 0.45
    1 5 5 o 213.37 207.96
    2 5 5 o 56.51 66.59
    3 5 5 o 401.61 382.21
    4 5 5 o 480.98 463.74
    5 5 5 < 5.54 5.28
    6 5 5 < 5.74 4.29
    7 5 5 o 33.65 33.64
    -6 6 5 < -2.47 2.95
    -5 6 5 o 106.69 115.25
    -4 6 5 o 189.82 196.16
    -3 6 5 o 1627.12 1613.83
    -2 6 5 o 556.49 530.51
    -1 6 5 o 219.51 220.29
    0 6 5 o 14.94 11.28
    1 6 5 o 15.04 15.73
    2 6 5 o 147.96 145.23
    3 6 5 o 191.40 219.48
    4 6 5 < 2.38 6.44
    5 6 5 o 75.61 74.49
    6 6 5 < -1.39 0.60
    -6 7 5 < -9.20 4.54
    -5 7 5 o 34.64 41.74
    -4 7 5 o 146.87 136.65
    -3 7 5 o 22.96 14.10
    -2 7 5 o 25.53 27.13
    -1 7 5 o 215.15 212.82
    0 7 5 o 33.65 34.99
    1 7 5 o 8.81 14.97
    2 7 5 o 10.39 8.13
    3 7 5 o 49.78 41.17
    4 7 5 o 51.46 51.41
    5 7 5 o 85.41 89.81
    -4 8 5 o 236.63 261.55
    -3 8 5 < 3.76 4.08
    -2 8 5 < 5.84 5.97
    -1 8 5 o 70.66 77.03
    0 8 5 o 24.05 22.67
    1 8 5 o 38.30 37.28
    2 8 5 < -0.10 3.16
    3 8 5 o 218.52 230.71
    4 8 5 o 34.24 46.83
    -3 9 5 < -6.43 2.42
    -2 9 5 o 44.83 58.50
    -1 9 5 o 56.11 48.45
    0 9 5 o 134.79 135.18
    1 9 5 o 119.06 135.15
    2 9 5 o 40.08 46.58
    3 9 5 < 20.19 28.46
    -8 0 6 o 171.21 215.21
    -7 0 6 < 2.87 5.34
    -6 0 6 o 143.30 143.80
    -5 0 6 o 374.39 365.07
    -4 0 6 o 402.70 376.01
    -3 0 6 o 576.58 566.57
    -2 0 6 < 8.31 17.60
    -1 0 6 o 568.07 613.34
    0 0 6 o 760.96 777.28
    1 0 6 o 357.96 346.18
    2 0 6 o 5804.05 5523.03
    3 0 6 o 353.91 330.58
    4 0 6 o 13.46 10.03
    5 0 6 o 778.58 733.03
    6 0 6 o 480.09 473.64
    7 0 6 < 2.18 1.76
    8 0 6 < 21.87 33.23
    -8 1 6 o 56.02 48.34
    -7 1 6 o 37.01 34.78
    -6 1 6 o 49.68 47.77
    -5 1 6 < 0.59 0.02
    -4 1 6 o 758.29 707.04
    -3 1 6 o 980.87 907.50
    -2 1 6 o 141.92 126.69
    -1 1 6 o 228.52 227.31
    0 1 6 o 187.05 169.86
    1 1 6 o 2998.32 3238.14
    2 1 6 o 4.26 8.13
    3 1 6 o 38.60 31.63
    4 1 6 o 538.38 523.45
    5 1 6 < 0.40 0.11
    6 1 6 o 2628.67 2495.06
    7 1 6 o 121.43 131.84
    8 1 6 < 7.72 7.17
    -8 2 6 < 0.79 7.44
    -7 2 6 o 218.72 229.23
    -6 2 6 o 197.44 210.63
    -5 2 6 o 7.03 10.69
    -4 2 6 o 27.12 28.07
    -3 2 6 o 892.88 825.62
    -2 2 6 o 2250.42 2178.36
    -1 2 6 o 790.35 796.58
    0 2 6 o 247.82 261.03
    1 2 6 o 48.30 54.85
    2 2 6 o 207.04 195.70
    3 2 6 o 1965.99 1896.60
    4 2 6 o 10.99 15.24
    5 2 6 o 148.25 153.69
    6 2 6 o 7.62 9.29
    7 2 6 o 37.90 33.48
    8 2 6 o 64.13 50.35
    -8 3 6 o 28.01 27.63
    -7 3 6 < -0.99 0.19
    -6 3 6 o 628.54 631.48
    -5 3 6 o 241.78 244.51
    -4 3 6 o 72.84 68.86
    -3 3 6 o 17.81 11.70
    -2 3 6 o 10.49 7.78
    -1 3 6 o 299.67 344.06
    0 3 6 o 337.68 361.95
    1 3 6 o 17.62 14.33
    2 3 6 o 12.57 13.63
    3 3 6 o 205.46 204.46
    4 3 6 o 267.81 265.55
    5 3 6 o 1828.52 1812.00
    6 3 6 o 41.27 38.16
    7 3 6 o 223.86 212.48
    -7 4 6 < 6.83 12.51
    -6 4 6 o 14.65 11.90
    -5 4 6 o 154.09 182.66
    -4 4 6 o 93.33 108.68
    -3 4 6 o 170.22 156.92
    -2 4 6 o 645.86 623.74
    -1 4 6 o 940.78 930.97
    0 4 6 o 134.60 120.68
    1 4 6 o 24.54 23.43
    2 4 6 < 0.89 0.18
    3 4 6 o 164.98 152.48
    4 4 6 o 548.18 528.79
    5 4 6 o 41.67 44.26
    6 4 6 < 8.81 13.89
    7 4 6 o 55.82 48.77
    -7 5 6 o 57.99 60.16
    -6 5 6 < 3.66 3.90
    -5 5 6 o 652.99 678.86
    -4 5 6 o 167.16 164.85
    -3 5 6 o 54.73 55.45
    -2 5 6 o 342.72 327.21
    -1 5 6 o 13.56 10.43
    0 5 6 o 248.90 259.67
    1 5 6 o 595.09 596.20
    2 5 6 o 4.45 5.49
    3 5 6 o 330.95 315.64
    4 5 6 o 1387.13 1315.49
    5 5 6 < -0.10 4.57
    6 5 6 o 28.60 25.35
    7 5 6 < 16.43 5.66
    -6 6 6 < 0.79 0.02
    -5 6 6 o 31.87 26.53
    -4 6 6 o 98.97 103.06
    -3 6 6 o 392.31 394.60
    -2 6 6 o 14.05 9.62
    -1 6 6 < 3.96 0.86
    0 6 6 o 22.96 22.23
    1 6 6 o 6.93 7.56
    2 6 6 o 73.83 77.28
    3 6 6 o 79.57 74.55
    4 6 6 o 37.41 47.26
    5 6 6 o 15.54 21.48
    6 6 6 < 4.26 0.31
    -5 7 6 o 46.22 62.30
    -4 7 6 o 68.78 63.27
    -3 7 6 < 0.89 0.15
    -2 7 6 o 79.87 78.65
    -1 7 6 < 0.69 0.72
    0 7 6 o 123.21 127.07
    1 7 6 o 73.63 76.74
    2 7 6 o 1235.81 1184.40
    3 7 6 o 121.14 136.25
    4 7 6 < 3.17 0.00
    5 7 6 < 10.69 11.04
    -4 8 6 o 461.78 464.90
    -3 8 6 o 59.58 79.01
    -2 8 6 < 2.18 1.00
    -1 8 6 o 14.85 21.50
    0 8 6 o 15.74 19.88
    1 8 6 o 240.39 225.17
    2 8 6 o 37.31 42.35
    3 8 6 < -1.58 1.34
    4 8 6 < 4.85 0.17
    -3 9 6 < -3.76 0.27
    -2 9 6 < -4.26 0.26
    -1 9 6 < 2.67 4.01
    0 9 6 o 35.63 45.76
    1 9 6 o 25.93 26.52
    2 9 6 o 70.17 71.00
    -8 1 7 o 22.76 13.65
    -7 1 7 o 18.31 25.96
    -6 1 7 o 135.59 128.74
    -5 1 7 o 161.12 138.96
    -4 1 7 o 460.00 463.60
    -3 1 7 o 1086.27 1048.67
    -2 1 7 o 1190.08 1223.94
    -1 1 7 o 49.29 59.12
    0 1 7 o 582.72 667.94
    1 1 7 o 1814.96 1901.99
    2 1 7 o 557.39 497.61
    3 1 7 o 1107.25 1064.48
    4 1 7 o 19.40 19.55
    5 1 7 < 0.10 0.68
    6 1 7 o 10.59 10.27
    7 1 7 o 20.98 26.32
    8 1 7 < -1.09 4.00
    -8 2 7 < 15.54 15.65
    -7 2 7 o 37.90 40.15
    -6 2 7 o 93.92 96.31
    -5 2 7 o 78.98 84.98
    -4 2 7 o 358.86 349.97
    -3 2 7 o 11.68 7.86
    -2 2 7 o 75.81 72.14
    -1 2 7 o 347.38 334.55
    0 2 7 o 290.67 300.77
    1 2 7 o 2666.28 2672.24
    2 2 7 o 244.55 241.78
    3 2 7 o 510.77 476.32
    4 2 7 o 1823.77 1781.33
    5 2 7 o 591.23 591.63
    6 2 7 < -0.40 0.19
    7 2 7 o 174.38 177.30
    8 2 7 < -6.04 0.09
    -8 3 7 < 0.59 0.49
    -7 3 7 o 55.92 54.27
    -6 3 7 o 112.13 133.27
    -5 3 7 o 267.31 248.26
    -4 3 7 o 67.00 64.05
    -3 3 7 o 60.17 53.25
    -2 3 7 o 54.04 55.95
    -1 3 7 o 25.43 25.45
    0 3 7 o 3623.00 3640.41
    1 3 7 o 13.36 14.11
    2 3 7 o 15.24 15.56
    3 3 7 o 1146.64 1173.35
    4 3 7 o 61.85 66.49
    5 3 7 o 2531.69 2382.13
    6 3 7 o 10.99 6.89
    7 3 7 o 259.30 287.23
    -7 4 7 < -3.46 2.64
    -6 4 7 < -0.20 1.48
    -5 4 7 o 169.63 186.08
    -4 4 7 o 94.61 105.35
    -3 4 7 o 749.58 716.90
    -2 4 7 o 86.99 76.75
    -1 4 7 o 73.83 82.88
    0 4 7 o 262.46 258.11
    1 4 7 o 6.53 4.09
    2 4 7 o 272.06 268.55
    3 4 7 o 697.13 687.67
    4 4 7 o 428.83 421.64
    5 4 7 o 29.29 30.89
    6 4 7 o 140.14 138.49
    7 4 7 o 166.36 175.01
    -7 5 7 o 99.46 92.81
    -6 5 7 o 107.38 128.60
    -5 5 7 o 11.48 13.29
    -4 5 7 < -1.19 0.00
    -3 5 7 o 283.24 284.42
    -2 5 7 o 64.63 72.49
    -1 5 7 o 12.07 8.41
    0 5 7 o 293.24 282.99
    1 5 7 o 469.20 441.78
    2 5 7 o 9.30 6.50
    3 5 7 o 117.18 126.11
    4 5 7 o 1209.88 1142.61
    5 5 7 o 78.28 85.02
    6 5 7 < 1.19 0.00
    7 5 7 o 38.60 7.78
    -6 6 7 < 9.11 30.36
    -5 6 7 o 34.74 36.76
    -4 6 7 < 9.20 5.79
    -3 6 7 o 106.19 112.28
    -2 6 7 o 88.28 97.56
    -1 6 7 o 611.42 610.22
    0 6 7 o 8.02 12.49
    1 6 7 o 8.71 8.49
    2 6 7 o 31.17 29.69
    3 6 7 o 212.58 205.00
    4 6 7 o 12.17 15.44
    5 6 7 o 17.91 1.78
    6 6 7 o 100.06 116.67
    -5 7 7 o 60.96 68.51
    -4 7 7 o 35.13 25.66
    -3 7 7 o 44.34 48.54
    -2 7 7 < 8.02 10.36
    -1 7 7 o 129.65 135.39
    0 7 7 o 78.38 77.16
    1 7 7 < 1.68 3.24
    2 7 7 o 10.39 9.13
    3 7 7 o 112.33 110.07
    4 7 7 o 59.97 53.47
    5 7 7 < 0.79 0.75
    -4 8 7 o 26.72 25.02
    -3 8 7 o 143.50 148.61
    -2 8 7 < 3.36 11.38
    -1 8 7 o 83.73 82.37
    0 8 7 o 77.39 71.61
    1 8 7 o 149.14 137.79
    2 8 7 o 59.78 58.75
    3 8 7 o 39.59 41.77
    4 8 7 < 10.00 5.92
    -3 9 7 o 147.96 156.90
    -2 9 7 o 22.07 16.36
    -1 9 7 o 23.46 23.43
    0 9 7 o 51.96 41.71
    1 9 7 o 193.98 197.91
    2 9 7 o 15.83 26.84
    -8 0 8 o 35.23 22.33
    -7 0 8 o 409.13 354.68
    -6 0 8 o 134.30 123.03
    -5 0 8 o 33.65 32.20
    -4 0 8 o 148.35 148.76
    -3 0 8 o 1398.61 1442.81
    -2 0 8 o 2622.24 2510.67
    -1 0 8 o 1447.80 1509.71
    0 0 8 o 3035.53 3300.73
    1 0 8 o 700.10 776.98
    3 0 8 o 2162.44 2003.83
    4 0 8 o 161.71 162.14
    5 0 8 o 123.31 133.60
    6 0 8 o 971.37 930.58
    7 0 8 < 13.86 9.54
    8 0 8 o 387.85 304.31
    -8 1 8 < 4.55 3.49
    -7 1 8 o 395.38 409.12
    -6 1 8 < 4.35 2.04
    -5 1 8 o 10.69 12.28
    -4 1 8 o 522.15 485.01
    -3 1 8 o 20.98 21.94
    -2 1 8 o 12.57 14.51
    -1 1 8 o 2646.98 2687.72
    0 1 8 o 1145.94 1200.28
    1 1 8 o 125.10 120.82
    2 1 8 o 4841.19 4650.66
    3 1 8 o 4.55 6.73
    4 1 8 o 18.80 12.71
    5 1 8 o 988.39 964.41
    6 1 8 o 942.07 893.57
    7 1 8 o 92.63 82.57
    8 1 8 < 3.46 5.37
    -8 2 8 < 9.60 9.23
    -7 2 8 o 36.72 35.53
    -6 2 8 o 335.90 350.47
    -5 2 8 o 96.30 91.77
    -4 2 8 < 1.29 0.40
    -3 2 8 o 67.89 62.63
    -2 2 8 o 15.24 14.49
    -1 2 8 o 58.39 50.89
    0 2 8 o 180.32 189.90
    1 2 8 o 1563.39 1451.20
    2 2 8 o 334.51 338.27
    3 2 8 o 258.21 241.57
    4 2 8 o 4.16 4.23
    5 2 8 o 291.56 295.09
    6 2 8 o 289.88 294.21
    7 2 8 o 39.09 44.26
    8 2 8 < 3.27 5.78
    -8 3 8 < -6.14 5.94
    -7 3 8 o 30.19 28.72
    -6 3 8 o 153.79 162.65
    -5 3 8 o 132.22 142.57
    -4 3 8 o 50.67 52.00
    -3 3 8 o 347.18 330.09
    -2 3 8 o 134.70 135.91
    -1 3 8 < 1.39 1.72
    0 3 8 o 478.90 492.80
    1 3 8 o 1585.46 1535.18
    2 3 8 o 477.62 478.87
    3 3 8 o 450.70 455.83
    4 3 8 o 18.21 16.36
    5 3 8 o 466.53 464.88
    6 3 8 < -1.88 0.05
    7 3 8 o 152.71 153.73
    -7 4 8 o 51.27 60.06
    -6 4 8 < 3.36 0.10
    -5 4 8 o 65.81 79.07
    -4 4 8 < 2.28 2.42
    -3 4 8 o 44.73 44.00
    -2 4 8 o 54.43 54.70
    -1 4 8 o 16.92 13.91
    0 4 8 o 236.43 228.20
    1 4 8 < 2.67 4.86
    2 4 8 o 9.20 11.20
    3 4 8 o 669.12 668.05
    4 4 8 o 161.22 152.23
    5 4 8 o 229.01 228.44
    6 4 8 o 16.73 16.84
    7 4 8 o 44.04 48.81
    -7 5 8 < 35.53 7.23
    -6 5 8 o 219.21 203.30
    -5 5 8 o 58.09 53.22
    -4 5 8 < -0.20 3.74
    -3 5 8 o 12.17 10.14
    -2 5 8 < 1.39 0.63
    -1 5 8 o 770.76 760.27
    0 5 8 o 229.01 225.02
    1 5 8 < 1.09 1.56
    2 5 8 < 1.68 0.00
    3 5 8 o 203.58 191.90
    4 5 8 o 1600.90 1561.25
    5 5 8 < 0.10 0.04
    6 5 8 < -2.77 1.15
    -6 6 8 o 17.81 33.33
    -5 6 8 o 97.09 107.68
    -4 6 8 o 44.83 52.52
    -3 6 8 o 79.87 89.82
    -2 6 8 o 109.56 122.99
    -1 6 8 o 6.93 7.42
    0 6 8 o 9.40 15.35
    1 6 8 o 20.39 18.67
    2 6 8 o 8.31 11.38
    3 6 8 o 672.98 650.75
    4 6 8 o 112.33 116.23
    5 6 8 o 60.37 66.97
    6 6 8 o 19.40 18.40
    -5 7 8 < 10.29 14.89
    -4 7 8 o 330.55 342.88
    -3 7 8 o 17.02 21.10
    -2 7 8 o 12.96 18.55
    -1 7 8 o 94.91 92.11
    0 7 8 o 95.01 96.14
    1 7 8 o 41.57 39.41
    2 7 8 o 8.21 13.56
    3 7 8 o 983.14 955.33
    4 7 8 o 58.69 77.07
    5 7 8 < 13.66 15.66
    -4 8 8 o 323.33 316.18
    -3 8 8 < 5.54 9.52
    -2 8 8 o 41.67 38.43
    -1 8 8 < 5.94 10.77
    0 8 8 < 8.81 6.99
    1 8 8 o 33.95 33.61
    2 8 8 o 157.95 144.64
    3 8 8 o 135.19 130.63
    4 8 8 o 45.03 39.21
    -3 9 8 < -2.28 1.16
    -2 9 8 o 88.87 94.76
    -1 9 8 < -0.40 0.39
    0 9 8 < 4.95 1.61
    1 9 8 < 10.29 13.39
    2 9 8 o 160.62 171.18
    -8 1 9 o 175.67 153.59
    -7 1 9 o 22.37 29.47
    -6 1 9 < 7.92 7.31
    -5 1 9 o 5.15 0.80
    -4 1 9 o 20.09 23.23
    -3 1 9 o 66.31 70.51
    -2 1 9 o 4.45 2.45
    -1 1 9 o 332.63 367.64
    0 1 9 o 188.34 185.74
    1 1 9 o 464.16 506.20
    2 1 9 o 1188.01 1222.96
    3 1 9 o 117.38 111.37
    4 1 9 < -1.29 0.20
    5 1 9 o 2193.71 2080.03
    6 1 9 o 666.94 614.26
    7 1 9 < -1.98 1.38
    8 1 9 < -8.61 5.13
    -8 2 9 o 15.14 11.13
    -7 2 9 o 40.58 43.74
    -6 2 9 o 109.95 118.61
    -5 2 9 o 211.79 215.02
    -4 2 9 o 239.20 244.09
    -3 2 9 o 7.62 9.97
    -2 2 9 o 174.88 174.04
    -1 2 9 < 0.00 0.02
    0 2 9 o 6.04 3.29
    1 2 9 o 3633.49 3512.07
    2 2 9 o 354.50 325.88
    3 2 9 o 5.94 6.55
    4 2 9 o 101.64 87.28
    5 2 9 o 86.99 90.57
    6 2 9 o 304.23 293.54
    7 2 9 o 314.02 279.69
    -8 3 9 o 54.04 69.39
    -7 3 9 < 4.06 4.34
    -6 3 9 o 31.37 29.09
    -5 3 9 o 173.39 184.40
    -4 3 9 o 147.16 145.63
    -3 3 9 o 244.35 234.06
    -2 3 9 o 2113.55 2035.69
    -1 3 9 o 3.76 3.02
    0 3 9 o 1731.44 1719.32
    1 3 9 o 1126.55 1142.51
    2 3 9 o 113.42 117.83
    3 3 9 o 266.12 243.97
    4 3 9 o 1521.13 1502.19
    5 3 9 o 76.60 76.75
    6 3 9 < 4.16 1.50
    7 3 9 < -0.30 4.22
    -7 4 9 < 0.69 2.17
    -6 4 9 o 84.32 100.74
    -5 4 9 < 3.96 10.39
    -4 4 9 o 22.27 25.86
    -3 4 9 o 65.71 62.32
    -2 4 9 o 73.53 78.28
    -1 4 9 o 302.94 301.02
    0 4 9 o 1754.99 1747.78
    1 4 9 o 19.79 21.65
    2 4 9 o 10.59 8.58
    3 4 9 o 643.19 621.39
    4 4 9 o 147.07 135.53
    5 4 9 < -1.48 0.01
    6 4 9 < 4.35 0.43
    7 4 9 < 6.14 3.19
    -7 5 9 o 17.02 11.71
    -6 5 9 < -1.58 1.67
    -5 5 9 o 60.37 71.43
    -4 5 9 o 62.35 74.68
    -3 5 9 o 117.97 103.78
    -2 5 9 o 61.95 65.49
    -1 5 9 o 201.50 189.30
    0 5 9 o 99.46 94.89
    1 5 9 o 152.21 144.33
    2 5 9 < 4.35 1.45
    3 5 9 o 60.27 54.15
    4 5 9 o 810.35 782.10
    5 5 9 < 1.58 1.19
    6 5 9 < 22.56 19.94
    -6 6 9 < 0.40 2.50
    -5 6 9 o 86.99 104.29
    -4 6 9 o 18.41 21.66
    -3 6 9 < 3.46 2.45
    -2 6 9 o 134.70 135.36
    -1 6 9 o 28.11 30.90
    0 6 9 o 31.27 29.26
    1 6 9 < 0.49 0.04
    2 6 9 o 1122.49 1043.70
    3 6 9 < 6.73 4.73
    4 6 9 o 24.35 20.40
    5 6 9 < 0.20 0.76
    6 6 9 < -5.34 4.24
    -5 7 9 < -4.75 0.86
    -4 7 9 o 17.12 14.24
    -3 7 9 < -0.20 0.92
    -2 7 9 < -0.49 0.76
    -1 7 9 o 12.17 11.47
    0 7 9 < 1.78 1.02
    1 7 9 o 39.29 37.24
    2 7 9 o 69.48 69.36
    3 7 9 o 397.26 378.69
    4 7 9 < 3.76 4.70
    5 7 9 < 4.35 2.10
    -4 8 9 o 30.48 26.60
    -3 8 9 o 29.99 36.40
    -2 8 9 o 85.90 81.96
    -1 8 9 o 329.46 305.28
    0 8 9 o 12.37 12.48
    1 8 9 < -0.10 1.33
    2 8 9 o 63.93 74.15
    3 8 9 < 5.15 14.02
    4 8 9 < 7.22 2.02
    -2 9 9 < 12.27 16.51
    -1 9 9 o 31.08 26.55
    0 9 9 o 24.25 27.16
    1 9 9 < 2.28 0.04
    2 9 9 < 12.27 9.97
    -8 0 10 o 105.80 101.84
    -7 0 10 o 441.30 438.44
    -6 0 10 o 178.34 177.44
    -5 0 10 o 566.39 553.68
    -4 0 10 < -0.30 0.09
    -3 0 10 o 65.22 68.43
    -2 0 10 < 4.26 3.09
    -1 0 10 o 731.77 698.26
    0 0 10 o 608.65 665.14
    1 0 10 o 687.72 676.49
    2 0 10 o 166.46 165.51
    3 0 10 o 2038.14 1915.10
    4 0 10 o 905.95 850.47
    5 0 10 o 954.54 952.09
    6 0 10 o 751.46 743.88
    7 0 10 < -0.69 0.98
    -8 1 10 o 27.81 37.15
    -7 1 10 o 108.86 107.23
    -6 1 10 o 36.22 34.97
    -5 1 10 o 214.86 200.18
    -4 1 10 o 328.37 312.02
    -3 1 10 o 125.49 131.60
    -2 1 10 o 56.11 56.21
    -1 1 10 o 490.29 521.20
    0 1 10 o 206.84 206.65
    1 1 10 o 457.92 469.68
    2 1 10 o 210.70 208.89
    3 1 10 o 550.46 518.53
    4 1 10 o 132.02 124.09
    5 1 10 o 390.72 389.96
    6 1 10 < 3.46 0.89
    7 1 10 o 26.72 31.71
    -8 2 10 o 95.21 81.65
    -7 2 10 < -1.58 3.94
    -6 2 10 < 7.32 2.46
    -5 2 10 o 247.62 230.98
    -4 2 10 o 25.73 25.08
    -3 2 10 o 315.01 353.12
    -2 2 10 o 154.79 153.87
    -1 2 10 o 120.64 140.99
    0 2 10 o 132.12 121.72
    1 2 10 o 484.84 494.18
    2 2 10 o 1754.59 1612.23
    3 2 10 o 62.25 81.23
    4 2 10 o 708.01 720.37
    5 2 10 o 40.68 40.26
    6 2 10 o 47.70 45.43
    7 2 10 < 10.09 7.40
    -7 3 10 < 2.28 3.03
    -6 3 10 o 63.34 58.65
    -5 3 10 o 7.13 6.72
    -4 3 10 o 10.19 10.57
    -3 3 10 o 12.47 11.26
    -2 3 10 o 19.99 15.66
    -1 3 10 o 236.24 261.61
    0 3 10 o 655.07 631.61
    1 3 10 < 0.79 0.03
    2 3 10 o 229.11 233.03
    3 3 10 o 53.54 49.30
    4 3 10 o 1475.21 1452.27
    5 3 10 o 99.86 106.82
    6 3 10 o 23.95 24.93
    7 3 10 o 65.32 83.25
    -7 4 10 < 13.46 9.01
    -6 4 10 o 300.37 303.92
    -5 4 10 < -0.49 0.21
    -4 4 10 o 86.99 82.10
    -3 4 10 o 210.31 210.07
    -2 4 10 o 253.85 264.84
    -1 4 10 o 53.05 55.14
    0 4 10 o 1438.29 1403.95
    1 4 10 o 1401.18 1354.48
    2 4 10 o 119.55 120.16
    3 4 10 o 73.33 72.88
    4 4 10 < -0.59 0.53
    5 4 10 o 80.66 75.49
    6 4 10 < 10.29 7.37
    7 4 10 o 72.25 104.99
    -7 5 10 < -8.31 0.27
    -6 5 10 < 10.79 20.42
    -5 5 10 o 26.72 29.47
    -4 5 10 o 66.70 72.10
    -3 5 10 o 81.25 74.62
    -2 5 10 o 12.77 14.91
    -1 5 10 o 530.96 526.82
    0 5 10 o 345.69 353.65
    1 5 10 o 235.94 230.71
    2 5 10 o 17.52 13.70
    3 5 10 o 657.54 617.79
    4 5 10 o 164.68 163.93
    5 5 10 o 38.40 33.46
    6 5 10 < 7.72 2.57
    -6 6 10 < 36.62 33.41
    -5 6 10 < 6.14 5.74
    -4 6 10 o 91.45 98.70
    -3 6 10 < 3.36 0.69
    -2 6 10 o 87.39 75.23
    -1 6 10 o 358.95 349.16
    0 6 10 < 4.95 6.84
    1 6 10 o 125.10 132.85
    2 6 10 o 15.64 15.56
    3 6 10 o 13.56 9.61
    4 6 10 < 3.27 6.57
    5 6 10 o 129.55 128.24
    6 6 10 o 36.62 24.89
    -5 7 10 < -3.17 2.41
    -4 7 10 < 1.29 0.01
    -3 7 10 < 1.78 5.28
    -2 7 10 o 446.84 429.67
    -1 7 10 < 0.79 1.08
    0 7 10 < 2.38 2.04
    1 7 10 o 41.57 45.26
    2 7 10 o 261.97 257.38
    3 7 10 o 757.50 756.15
    4 7 10 o 22.47 20.04
    5 7 10 o 57.10 63.92
    -4 8 10 < 8.71 2.02
    -3 8 10 o 49.68 45.93
    -2 8 10 o 104.31 115.36
    -1 8 10 o 355.69 333.83
    0 8 10 < 0.49 1.16
    1 8 10 o 345.89 319.63
    2 8 10 o 48.59 39.03
    3 8 10 o 40.48 31.67
    4 8 10 < -0.99 0.33
    -2 9 10 < -4.35 0.62
    -1 9 10 o 44.54 50.49
    0 9 10 o 43.05 37.09
    1 9 10 < 7.22 5.08
    2 9 10 o 300.37 344.54
    -8 1 11 o 19.30 20.97
    -7 1 11 < 5.74 9.24
    -6 1 11 < 3.17 4.69
    -5 1 11 < 2.87 0.01
    -4 1 11 o 99.76 107.91
    -3 1 11 o 7.62 2.95
    -2 1 11 o 1082.41 987.01
    -1 1 11 o 2589.29 2486.51
    0 1 11 o 352.52 337.90
    1 1 11 o 4060.24 3815.89
    2 1 11 o 526.71 519.06
    3 1 11 o 139.54 134.85
    4 1 11 o 24.35 28.35
    5 1 11 o 96.99 91.09
    6 1 11 o 42.16 49.95
    7 1 11 < 12.47 7.04
    -8 2 11 < 4.85 12.10
    -7 2 11 o 65.81 73.32
    -6 2 11 o 195.46 201.27
    -5 2 11 o 87.88 84.10
    -4 2 11 o 15.54 17.45
    -3 2 11 o 528.88 553.41
    -2 2 11 o 997.49 920.48
    -1 2 11 o 353.41 348.59
    0 2 11 o 597.37 551.95
    1 2 11 o 198.73 198.83
    2 2 11 o 120.34 114.80
    3 2 11 o 896.45 853.87
    4 2 11 o 123.61 130.04
    5 2 11 o 140.63 155.73
    6 2 11 o 188.24 187.16
    7 2 11 o 71.75 64.24
    -7 3 11 o 85.61 60.93
    -6 3 11 o 149.04 156.54
    -5 3 11 o 206.45 210.85
    -4 3 11 < -1.29 0.00
    -3 3 11 o 165.47 153.23
    -2 3 11 o 28.30 37.03
    -1 3 11 o 4.75 3.34
    0 3 11 < 0.99 2.96
    1 3 11 o 760.66 721.68
    2 3 11 o 130.64 135.49
    3 3 11 o 13.26 11.75
    4 3 11 o 23.75 27.37
    5 3 11 o 9.50 3.55
    6 3 11 o 48.79 45.17
    7 3 11 o 34.84 37.88
    -7 4 11 o 86.10 81.82
    -6 4 11 o 76.80 66.60
    -5 4 11 o 75.81 86.38
    -4 4 11 o 9.60 15.46
    -3 4 11 o 123.12 128.41
    -2 4 11 o 140.63 150.28
    -1 4 11 o 24.15 25.64
    0 4 11 < -0.20 0.00
    1 4 11 o 106.59 112.74
    2 4 11 o 23.36 27.23
    3 4 11 o 73.83 77.23
    4 4 11 o 222.28 209.12
    5 4 11 < 2.18 1.84
    6 4 11 o 216.94 189.15
    7 4 11 < -2.08 6.91
    -7 5 11 < 37.61 113.78
    -6 5 11 o 28.30 20.65
    -5 5 11 o 50.97 54.43
    -4 5 11 < 10.59 8.06
    -3 5 11 o 247.62 239.80
    -2 5 11 o 149.44 151.12
    -1 5 11 < 4.55 6.47
    0 5 11 o 69.77 66.65
    1 5 11 o 248.61 240.58
    2 5 11 o 416.95 406.35
    3 5 11 o 196.15 185.74
    4 5 11 o 643.29 646.29
    5 5 11 < 3.66 3.83
    6 5 11 o 43.45 37.05
    -6 6 11 o 22.86 18.52
    -5 6 11 o 47.31 33.37
    -4 6 11 o 25.04 22.52
    -3 6 11 o 13.76 18.90
    -2 6 11 o 449.41 426.07
    -1 6 11 o 220.10 226.48
    0 6 11 o 581.63 552.72
    1 6 11 < 2.67 2.54
    2 6 11 o 123.12 111.86
    3 6 11 < -2.28 0.15
    4 6 11 < 4.65 4.10
    5 6 11 o 78.98 64.78
    6 6 11 < -6.43 10.79
    -5 7 11 < 0.10 1.93
    -4 7 11 o 75.12 81.87
    -3 7 11 < -0.40 0.22
    -2 7 11 o 10.59 6.89
    -1 7 11 o 157.16 159.42
    0 7 11 < 4.16 0.68
    1 7 11 o 135.39 135.52
    2 7 11 o 38.40 38.23
    3 7 11 o 504.34 455.96
    4 7 11 < -1.78 0.00
    5 7 11 < -6.73 1.60
    -4 8 11 < 8.31 16.85
    -3 8 11 < 1.39 5.86
    -2 8 11 o 74.92 71.47
    -1 8 11 o 96.20 101.21
    0 8 11 o 24.94 24.24
    1 8 11 < -2.87 1.33
    2 8 11 < 6.53 0.74
    3 8 11 < 9.60 9.92
    -2 9 11 < -5.44 0.05
    -1 9 11 < 4.55 4.99
    0 9 11 o 41.27 54.52
    1 9 11 o 77.69 65.90
    -8 0 12 o 23.65 28.62
    -7 0 12 o 154.59 154.66
    -6 0 12 o 59.58 58.73
    -5 0 12 o 494.64 483.50
    -4 0 12 o 3001.39 2994.38
    -3 0 12 o 471.98 494.01
    -2 0 12 o 550.95 460.83
    -1 0 12 o 7592.68 6718.95
    0 0 12 o 1083.69 1059.34
    1 0 12 o 82.24 71.78
    2 0 12 o 3237.23 2782.39
    3 0 12 o 338.86 328.13
    4 0 12 o 53.64 60.29
    5 0 12 o 221.09 236.30
    6 0 12 < 8.81 14.10
    7 0 12 < 4.75 0.00
    -8 1 12 o 33.65 28.25
    -7 1 12 < 7.03 5.58
    -6 1 12 < 7.52 4.09
    -5 1 12 o 25.04 21.69
    -4 1 12 o 57.20 57.91
    -3 1 12 o 414.48 398.46
    -2 1 12 o 680.40 673.39
    -1 1 12 o 810.54 768.34
    0 1 12 o 197.34 189.05
    1 1 12 o 73.83 79.72
    2 1 12 o 28.80 31.77
    3 1 12 o 396.86 406.49
    4 1 12 o 498.89 458.95
    5 1 12 o 90.36 88.60
    6 1 12 < 4.95 1.31
    7 1 12 < 19.40 14.32
    -8 2 12 o 132.62 134.93
    -7 2 12 < 4.65 0.04
    -6 2 12 < 0.59 1.01
    -5 2 12 o 143.21 143.84
    -4 2 12 < 2.28 1.54
    -3 2 12 o 857.55 832.66
    -2 2 12 < -0.99 0.11
    -1 2 12 o 4.35 4.54
    0 2 12 o 4278.86 3895.98
    1 2 12 o 633.89 604.84
    2 2 12 o 115.50 113.11
    3 2 12 o 208.03 189.21
    4 2 12 < 2.87 4.11
    5 2 12 o 274.64 252.81
    6 2 12 < 4.26 4.33
    7 2 12 o 96.79 87.75
    -7 3 12 o 37.71 30.52
    -6 3 12 o 76.80 75.94
    -5 3 12 o 53.05 51.55
    -4 3 12 o 38.99 35.57
    -3 3 12 o 357.87 340.52
    -2 3 12 o 124.90 121.99
    -1 3 12 o 84.91 80.17
    0 3 12 o 1040.64 1021.97
    1 3 12 o 652.00 638.62
    2 3 12 < -0.69 0.33
    3 3 12 o 290.86 268.87
    4 3 12 o 58.49 54.47
    5 3 12 o 95.40 94.52
    6 3 12 < 0.20 2.35
    7 3 12 < -0.20 0.01
    -7 4 12 o 122.82 105.46
    -6 4 12 o 16.82 14.83
    -5 4 12 o 9.50 5.21
    -4 4 12 o 97.19 93.21
    -3 4 12 o 76.30 77.52
    -2 4 12 o 135.49 133.52
    -1 4 12 o 71.26 72.75
    0 4 12 o 75.31 75.32
    1 4 12 o 931.98 885.37
    2 4 12 o 32.07 31.41
    3 4 12 < -0.49 1.46
    4 4 12 o 332.83 319.89
    5 4 12 < 1.58 0.10
    6 4 12 < 4.95 2.61
    -6 5 12 o 20.78 25.04
    -5 5 12 o 19.30 16.71
    -4 5 12 o 34.34 24.68
    -3 5 12 o 35.63 48.27
    -2 5 12 < 0.30 2.04
    -1 5 12 o 14.94 15.11
    0 5 12 o 192.49 193.22
    1 5 12 o 49.98 48.64
    2 5 12 o 5.44 4.58
    3 5 12 o 222.58 217.13
    4 5 12 o 15.44 14.24
    5 5 12 o 10.89 12.63
    6 5 12 < 18.90 19.44
    -6 6 12 o 17.32 13.45
    -5 6 12 < 7.03 1.71
    -4 6 12 o 33.55 31.96
    -3 6 12 o 174.48 178.17
    -2 6 12 o 879.52 832.63
    -1 6 12 < 2.97 0.65
    0 6 12 o 23.36 25.20
    1 6 12 o 5.54 8.68
    2 6 12 o 10.09 9.42
    3 6 12 o 31.08 29.69
    4 6 12 < 1.09 0.08
    5 6 12 < 6.63 5.62
    -5 7 12 < 13.86 19.81
    -4 7 12 < 4.95 8.33
    -3 7 12 < 7.03 3.43
    -2 7 12 o 111.54 109.70
    -1 7 12 o 21.48 25.29
    0 7 12 o 78.09 84.55
    1 7 12 < 4.85 10.75
    2 7 12 o 148.65 143.92
    3 7 12 o 155.68 152.14
    4 7 12 < 1.48 0.48
    5 7 12 o 26.62 29.71
    -4 8 12 < -8.91 0.31
    -3 8 12 o 17.52 19.90
    -2 8 12 o 467.82 464.85
    -1 8 12 o 517.90 501.88
    0 8 12 < -1.98 2.14
    1 8 12 o 125.69 109.82
    2 8 12 < 0.69 0.50
    3 8 12 < 23.16 18.73
    -2 9 12 < 1.68 0.42
    -1 9 12 < -1.88 5.69
    0 9 12 o 52.45 53.24
    1 9 12 < -6.23 0.69
    -8 1 13 o 35.13 29.71
    -7 1 13 < 5.05 7.51
    -6 1 13 o 316.50 303.47
    -5 1 13 o 134.40 130.07
    -4 1 13 o 323.62 326.13
    -3 1 13 o 71.75 83.42
    -2 1 13 o 61.76 49.94
    -1 1 13 o 276.71 246.40
    0 1 13 o 1536.67 1446.96
    1 1 13 o 31.97 32.29
    2 1 13 o 726.92 717.20
    3 1 13 o 266.72 266.69
    4 1 13 o 45.03 44.23
    5 1 13 o 77.59 87.92
    6 1 13 < 19.30 14.89
    7 1 13 o 134.89 131.05
    -8 2 13 o 41.07 42.65
    -7 2 13 < 1.39 2.63
    -6 2 13 o 259.39 271.65
    -5 2 13 o 286.02 272.83
    -4 2 13 o 249.30 225.65
    -3 2 13 o 261.47 249.78
    -2 2 13 o 1323.00 1248.13
    -1 2 13 o 692.28 702.06
    0 2 13 o 1420.48 1322.04
    1 2 13 o 450.01 396.26
    2 2 13 o 791.05 763.72
    3 2 13 o 402.90 395.92
    4 2 13 o 25.73 22.73
    5 2 13 < -1.58 0.81
    6 2 13 o 70.46 75.57
    7 2 13 < -3.66 0.16
    -7 3 13 o 53.24 48.37
    -6 3 13 o 38.50 42.95
    -5 3 13 < 5.84 10.85
    -4 3 13 o 46.32 47.24
    -3 3 13 o 10.19 6.52
    -2 3 13 o 59.38 57.65
    -1 3 13 o 785.31 735.36
    0 3 13 o 42.16 52.16
    1 3 13 o 35.53 33.08
    2 3 13 < -0.20 1.08
    3 3 13 o 339.46 326.14
    4 3 13 o 280.87 274.38
    5 3 13 o 31.17 32.49
    6 3 13 o 178.34 184.20
    7 3 13 o 99.56 106.40
    -7 4 13 o 60.67 62.02
    -6 4 13 o 57.20 67.49
    -5 4 13 < 0.89 0.01
    -4 4 13 < 2.57 3.64
    -3 4 13 o 1896.71 1865.64
    -2 4 13 o 249.20 253.71
    -1 4 13 o 355.79 339.04
    0 4 13 o 227.92 196.46
    1 4 13 o 303.33 290.90
    2 4 13 o 5.54 6.57
    3 4 13 < 7.32 3.05
    4 4 13 o 12.07 12.91
    5 4 13 o 36.42 32.63
    6 4 13 o 81.25 71.63
    -6 5 13 o 95.50 94.42
    -5 5 13 < 4.85 6.53
    -4 5 13 o 55.03 62.01
    -3 5 13 o 280.77 293.91
    -2 5 13 o 75.71 67.03
    -1 5 13 o 184.77 188.75
    0 5 13 o 127.87 111.35
    1 5 13 o 275.43 266.16
    2 5 13 o 29.49 32.91
    3 5 13 o 123.91 117.70
    4 5 13 o 88.48 84.62
    5 5 13 o 51.46 63.55
    6 5 13 < 6.83 1.26
    -6 6 13 o 55.03 58.51
    -5 6 13 o 20.29 17.89
    -4 6 13 < 0.49 0.55
    -3 6 13 o 338.37 334.45
    -2 6 13 o 846.57 818.78
    -1 6 13 o 202.98 189.76
    0 6 13 o 141.13 138.89
    1 6 13 o 10.29 8.19
    2 6 13 o 145.98 156.83
    3 6 13 o 33.35 26.75
    4 6 13 o 16.13 16.21
    5 6 13 < -1.19 5.55
    -5 7 13 < 13.66 9.27
    -4 7 13 o 13.66 9.43
    -3 7 13 < 8.31 12.51
    -2 7 13 o 33.95 36.86
    -1 7 13 o 163.69 152.03
    0 7 13 o 8.81 7.60
    1 7 13 o 9.30 11.38
    2 7 13 < 0.40 1.31
    3 7 13 o 83.53 93.70
    4 7 13 o 39.59 41.44
    -4 8 13 < 0.99 2.38
    -3 8 13 < 4.65 1.70
    -2 8 13 o 66.80 63.48
    -1 8 13 o 52.45 52.24
    0 8 13 < -2.97 1.07
    1 8 13 o 65.52 53.55
    2 8 13 o 53.74 54.90
    3 8 13 o 41.07 46.93
    -1 9 13 < -0.49 15.86
    0 9 13 < 14.35 14.92
    1 9 13 < 28.60 35.12
    -8 0 14 < 17.12 19.18
    -7 0 14 o 63.83 55.32
    -6 0 14 o 25.53 14.90
    -5 0 14 o 1601.99 1486.69
    -4 0 14 < 2.47 1.89
    -3 0 14 o 79.47 80.31
    -2 0 14 o 1902.25 1718.69
    -1 0 14 o 7653.55 6623.18
    0 0 14 o 20.68 20.81
    1 0 14 o 381.02 338.05
    2 0 14 o 124.11 112.85
    3 0 14 o 13.46 11.81
    4 0 14 o 22.17 27.23
    5 0 14 o 126.88 132.23
    6 0 14 < 12.47 2.41
    7 0 14 o 65.32 64.73
    -8 1 14 < -5.64 10.22
    -7 1 14 o 163.20 151.99
    -6 1 14 < 7.72 3.94
    -5 1 14 o 30.88 27.26
    -4 1 14 o 57.30 67.96
    -3 1 14 o 29.89 24.03
    -2 1 14 o 910.01 846.48
    -1 1 14 o 1290.54 1218.21
    0 1 14 o 146.67 156.29
    1 1 14 o 155.87 163.03
    2 1 14 o 301.85 314.27
    3 1 14 o 6.53 8.22
    4 1 14 o 213.18 233.27
    5 1 14 o 217.53 219.86
    6 1 14 o 42.56 42.97
    7 1 14 < -4.16 0.76
    -7 2 14 < 5.84 2.04
    -6 2 14 < 0.99 2.37
    -5 2 14 o 47.41 49.18
    -4 2 14 o 2543.76 2495.67
    -3 2 14 o 396.96 385.28
    -2 2 14 o 393.30 373.79
    -1 2 14 o 120.64 128.22
    0 2 14 o 5.74 5.99
    1 2 14 o 5.74 9.86
    2 2 14 o 482.27 483.22
    3 2 14 o 50.47 45.98
    4 2 14 o 29.69 32.75
    5 2 14 o 28.60 30.57
    6 2 14 o 48.30 47.99
    7 2 14 o 22.17 23.12
    -7 3 14 o 76.01 76.49
    -6 3 14 o 138.16 136.32
    -5 3 14 < 6.93 12.45
    -4 3 14 o 963.74 1002.39
    -3 3 14 < 0.10 0.12
    -2 3 14 o 16.63 13.33
    -1 3 14 o 238.81 196.59
    0 3 14 o 547.69 536.48
    1 3 14 < 0.59 0.44
    2 3 14 o 177.35 193.74
    3 3 14 o 35.73 30.77
    4 3 14 < 0.59 0.18
    5 3 14 < 5.25 3.26
    6 3 14 o 94.02 96.14
    7 3 14 o 224.56 285.58
    -7 4 14 < -0.89 0.37
    -6 4 14 o 41.57 40.73
    -5 4 14 < 1.09 4.40
    -4 4 14 o 155.28 170.13
    -3 4 14 o 2840.47 2762.57
    -2 4 14 o 18.01 20.02
    -1 4 14 o 130.54 129.95
    0 4 14 o 569.76 530.83
    1 4 14 o 53.24 56.58
    2 4 14 o 387.36 380.35
    3 4 14 o 217.33 212.74
    4 4 14 o 106.49 102.56
    5 4 14 < -0.69 0.73
    6 4 14 o 43.94 36.60
    -6 5 14 < 5.74 3.53
    -5 5 14 o 32.46 30.44
    -4 5 14 o 49.78 51.74
    -3 5 14 o 248.61 234.72
    -2 5 14 o 286.21 285.25
    -1 5 14 o 19.89 14.86
    0 5 14 < 0.89 0.09
    1 5 14 o 354.30 349.35
    2 5 14 o 10.69 9.79
    3 5 14 o 13.06 17.83
    4 5 14 < 13.66 16.82
    5 5 14 o 32.56 32.64
    6 5 14 o 59.88 60.42
    -6 6 14 < -4.16 13.92
    -5 6 14 < 8.61 15.86
    -4 6 14 o 42.46 39.58
    -3 6 14 o 298.88 300.15
    -2 6 14 o 383.00 392.15
    -1 6 14 o 222.58 207.87
    0 6 14 o 107.68 112.15
    1 6 14 o 120.25 115.61
    2 6 14 < 3.76 11.53
    3 6 14 < -0.69 2.29
    4 6 14 o 17.22 20.12
    5 6 14 o 122.32 92.76
    -5 7 14 < 1.09 7.26
    -4 7 14 o 19.40 23.40
    -3 7 14 o 21.38 29.02
    -2 7 14 < 1.98 14.70
    -1 7 14 o 292.15 283.01
    0 7 14 o 37.41 41.15
    1 7 14 o 72.05 68.37
    2 7 14 o 299.58 312.67
    3 7 14 < 2.67 0.48
    4 7 14 o 26.82 27.02
    -3 8 14 < 3.07 1.01
    -2 8 14 o 412.69 393.43
    -1 8 14 o 47.41 47.07
    0 8 14 o 155.08 140.48
    1 8 14 o 26.33 16.43
    2 8 14 < 6.73 0.51
    3 8 14 < 35.13 15.31
    0 9 14 < 3.27 15.81
    -7 1 15 o 37.71 20.32
    -6 1 15 o 231.29 215.11
    -5 1 15 o 1919.47 1896.04
    -4 1 15 < 2.38 7.14
    -3 1 15 o 513.54 494.14
    -2 1 15 o 18.90 13.10
    -1 1 15 < 0.89 0.37
    0 1 15 o 412.69 410.76
    1 1 15 o 92.34 93.79
    2 1 15 < 0.20 0.72
    3 1 15 o 28.50 34.20
    4 1 15 < 2.38 1.46
    5 1 15 < -1.29 1.94
    6 1 15 o 251.67 236.62
    7 1 15 o 72.54 63.02
    -7 2 15 < 0.69 1.06
    -6 2 15 o 212.88 204.25
    -5 2 15 o 57.50 56.66
    -4 2 15 o 1740.94 1672.36
    -3 2 15 o 173.39 165.07
    -2 2 15 o 1800.61 1769.77
    -1 2 15 o 502.46 488.08
    0 2 15 o 10.29 7.68
    1 2 15 o 431.00 391.19
    2 2 15 o 148.65 140.77
    3 2 15 o 412.60 402.84
    4 2 15 o 20.39 24.09
    5 2 15 < 2.87 6.17
    6 2 15 o 68.09 82.86
    7 2 15 o 50.18 41.95
    -7 3 15 < 0.69 2.99
    -6 3 15 o 101.74 102.39
    -5 3 15 o 92.83 91.30
    -4 3 15 o 636.46 638.02
    -3 3 15 o 1058.26 1047.23
    -2 3 15 o 428.73 418.27
    -1 3 15 o 41.86 44.80
    0 3 15 o 553.62 510.74
    1 3 15 < 1.19 0.12
    2 3 15 o 63.14 63.89
    3 3 15 o 37.41 38.29
    4 3 15 o 50.37 46.58
    5 3 15 o 120.44 120.57
    6 3 15 < 5.25 3.92
    7 3 15 o 31.47 29.65
    -7 4 15 o 94.42 76.06
    -6 4 15 o 69.28 64.57
    -5 4 15 o 59.38 55.91
    -4 4 15 o 361.63 372.46
    -3 4 15 o 31.57 32.69
    -2 4 15 < 1.88 3.44
    -1 4 15 o 28.40 28.61
    0 4 15 o 460.20 451.02
    1 4 15 o 798.86 801.71
    2 4 15 o 12.07 14.17
    3 4 15 o 64.43 70.62
    4 4 15 o 10.69 11.69
    5 4 15 < -5.44 0.41
    6 4 15 o 64.13 54.27
    -6 5 15 < 8.12 2.01
    -5 5 15 o 21.77 15.32
    -4 5 15 < -4.16 0.69
    -3 5 15 < 7.82 7.45
    -2 5 15 o 685.25 632.71
    -1 5 15 o 144.39 148.33
    0 5 15 o 100.15 94.50
    1 5 15 < 3.56 5.57
    2 5 15 o 10.89 9.47
    3 5 15 o 58.19 49.26
    4 5 15 o 26.72 29.40
    5 5 15 < 5.25 1.53
    6 5 15 o 247.72 217.07
    -6 6 15 < -1.58 0.11
    -5 6 15 < 9.20 9.89
    -4 6 15 o 16.53 16.89
    -3 6 15 o 354.90 334.83
    -2 6 15 o 21.87 23.08
    -1 6 15 o 56.71 55.10
    0 6 15 o 184.38 186.01
    1 6 15 o 212.78 198.75
    2 6 15 o 48.99 49.38
    3 6 15 o 179.53 174.01
    4 6 15 o 86.89 99.38
    5 6 15 o 59.78 42.66
    -5 7 15 o 28.70 23.78
    -4 7 15 o 28.50 18.12
    -3 7 15 o 30.68 30.93
    -2 7 15 o 22.96 31.08
    -1 7 15 < 3.27 5.37
    0 7 15 < 5.15 6.05
    1 7 15 o 40.58 44.97
    2 7 15 o 28.11 25.25
    3 7 15 < -3.66 0.07
    4 7 15 o 179.23 157.73
    -3 8 15 < 2.67 1.78
    -2 8 15 o 226.04 227.30
    -1 8 15 o 111.44 114.45
    0 8 15 o 29.79 32.63
    1 8 15 o 26.72 22.60
    2 8 15 o 53.54 57.72
    3 8 15 < -5.25 0.87
    -7 0 16 < -2.47 0.45
    -6 0 16 o 143.80 135.91
    -5 0 16 o 3221.00 3113.29
    -4 0 16 o 38.20 35.84
    -3 0 16 o 615.68 597.45
    -2 0 16 o 1255.80 1148.73
    -1 0 16 o 172.99 191.45
    0 0 16 o 698.91 647.17
    1 0 16 o 517.20 498.81
    2 0 16 o 1706.99 1685.42
    3 0 16 o 229.90 232.94
    4 0 16 o 328.08 343.13
    5 0 16 o 284.23 335.44
    6 0 16 < -7.92 0.01
    7 0 16 o 45.92 32.39
    -7 1 16 < 1.48 3.93
    -6 1 16 o 213.08 213.58
    -5 1 16 o 403.09 405.60
    -4 1 16 o 923.86 922.73
    -3 1 16 < 0.99 2.58
    -2 1 16 o 378.35 343.59
    -1 1 16 o 1363.57 1266.86
    0 1 16 < 0.79 0.29
    1 1 16 o 40.68 49.54
    2 1 16 o 16.53 12.56
    3 1 16 o 125.79 133.26
    4 1 16 o 252.17 270.36
    5 1 16 o 70.27 74.61
    6 1 16 < 8.12 0.01
    7 1 16 o 140.34 128.99
    -7 2 16 o 81.25 73.68
    -6 2 16 o 206.94 219.23
    -5 2 16 o 429.22 409.03
    -4 2 16 o 228.02 222.69
    -3 2 16 o 10.09 8.75
    -2 2 16 o 94.32 101.44
    -1 2 16 o 700.59 636.57
    0 2 16 o 214.26 191.82
    1 2 16 o 19.60 21.20
    2 2 16 o 4.85 3.82
    3 2 16 o 215.06 219.28
    4 2 16 o 7.13 12.35
    5 2 16 o 39.19 44.85
    6 2 16 < 12.77 3.43
    7 2 16 o 184.08 152.17
    -7 3 16 o 51.07 46.67
    -6 3 16 o 73.24 68.80
    -5 3 16 < 0.89 0.22
    -4 3 16 o 192.00 201.28
    -3 3 16 o 395.77 401.32
    -2 3 16 o 161.61 148.77
    -1 3 16 o 276.91 262.67
    0 3 16 o 12.96 14.34
    1 3 16 o 19.89 23.89
    2 3 16 o 7.13 8.79
    3 3 16 o 84.42 83.50
    4 3 16 < 2.77 0.00
    5 3 16 o 92.14 90.10
    6 3 16 o 85.80 66.95
    -7 4 16 < 45.13 77.98
    -6 4 16 o 115.89 111.17
    -5 4 16 o 18.70 15.99
    -4 4 16 o 530.57 542.28
    -3 4 16 o 363.61 360.18
    -2 4 16 o 138.75 141.40
    -1 4 16 o 118.56 118.03
    0 4 16 o 382.81 366.14
    1 4 16 o 11.78 12.47
    2 4 16 o 117.87 110.93
    3 4 16 o 199.12 206.35
    4 4 16 < 0.20 2.78
    5 4 16 < 11.88 3.26
    6 4 16 o 210.90 193.17
    -6 5 16 o 46.22 39.33
    -5 5 16 o 53.44 57.48
    -4 5 16 < 3.86 6.78
    -3 5 16 o 786.59 769.01
    -2 5 16 o 189.03 188.19
    -1 5 16 < 1.19 0.26
    0 5 16 o 21.97 24.83
    1 5 16 o 11.68 9.96
    2 5 16 < 0.00 1.97
    3 5 16 o 66.11 67.87
    4 5 16 o 78.38 66.68
    5 5 16 < -0.20 1.34
    -5 6 16 < 0.49 0.47
    -4 6 16 o 22.96 21.26
    -3 6 16 o 1028.87 976.85
    -2 6 16 < 0.20 1.09
    -1 6 16 o 151.72 161.59
    0 6 16 o 94.22 100.76
    1 6 16 o 181.41 183.15
    2 6 16 o 111.93 113.09
    3 6 16 o 27.12 35.58
    4 6 16 o 103.92 105.30
    5 6 16 o 256.13 214.54
    -4 7 16 o 28.50 24.85
    -3 7 16 o 38.20 34.08
    -2 7 16 o 310.66 285.30
    -1 7 16 o 134.79 123.43
    0 7 16 o 71.55 67.87
    1 7 16 < 8.12 5.67
    2 7 16 o 40.28 46.99
    3 7 16 o 19.00 12.19
    4 7 16 < 17.91 15.91
    -3 8 16 o 55.72 54.12
    -2 8 16 o 118.17 147.09
    -1 8 16 o 103.42 110.18
    0 8 16 < 9.40 7.50
    1 8 16 < -0.40 0.00
    2 8 16 < 3.36 6.25
    -7 1 17 < 2.67 0.86
    -6 1 17 o 222.58 223.27
    -5 1 17 o 296.90 292.25
    -4 1 17 o 160.13 166.54
    -3 1 17 o 153.70 151.65
    -2 1 17 o 220.10 185.97
    -1 1 17 o 3.27 1.56
    0 1 17 o 115.30 131.31
    1 1 17 o 227.33 206.98
    2 1 17 o 8.31 9.29
    3 1 17 o 79.57 80.34
    4 1 17 o 91.25 109.39
    5 1 17 < -0.79 0.23
    6 1 17 < 33.85 26.87
    7 1 17 < 7.03 0.03
    -7 2 17 o 64.63 68.51
    -6 2 17 o 468.12 449.05
    -5 2 17 o 630.92 645.17
    -4 2 17 o 443.67 438.17
    -3 2 17 < 2.28 1.15
    -2 2 17 o 530.76 509.77
    -1 2 17 o 386.96 367.62
    0 2 17 o 462.57 447.00
    1 2 17 o 591.13 574.40
    2 2 17 o 3.76 3.78
    3 2 17 o 98.18 97.38
    4 2 17 o 95.70 134.38
    5 2 17 o 16.43 22.46
    6 2 17 o 122.03 118.39
    7 2 17 o 42.85 29.12
    -7 3 17 < -2.47 10.69
    -6 3 17 o 35.83 33.99
    -5 3 17 < 3.07 4.56
    -4 3 17 o 212.09 223.58
    -3 3 17 o 454.56 443.16
    -2 3 17 o 239.30 229.00
    -1 3 17 o 28.21 27.28
    0 3 17 o 220.80 225.53
    1 3 17 < -0.79 0.05
    2 3 17 o 58.59 63.84
    3 3 17 < 2.67 6.00
    4 3 17 < 2.57 1.78
    5 3 17 < 6.73 10.06
    6 3 17 o 34.64 21.87
    -7 4 17 o 217.73 167.64
    -6 4 17 o 24.94 20.80
    -5 4 17 < -2.57 2.53
    -4 4 17 o 1429.58 1404.36
    -3 4 17 o 43.74 42.46
    -2 4 17 o 42.26 41.06
    -1 4 17 o 105.60 98.16
    0 4 17 o 335.99 335.14
    1 4 17 o 181.70 186.62
    2 4 17 o 18.41 15.80
    3 4 17 o 515.03 520.74
    4 4 17 o 187.94 174.73
    5 4 17 o 40.68 35.41
    6 4 17 o 40.48 40.55
    -6 5 17 o 51.66 43.87
    -5 5 17 < -2.18 4.29
    -4 5 17 o 275.23 279.48
    -3 5 17 < 1.78 0.15
    -2 5 17 o 130.04 136.64
    -1 5 17 o 480.19 437.64
    0 5 17 < 4.65 5.61
    1 5 17 < 3.76 4.75
    2 5 17 < -0.40 0.00
    3 5 17 o 214.17 234.37
    4 5 17 o 409.92 390.08
    5 5 17 o 81.95 59.36
    -5 6 17 < 2.97 0.94
    -4 6 17 o 56.61 63.21
    -3 6 17 o 74.42 78.77
    -2 6 17 o 366.08 340.20
    -1 6 17 o 30.68 34.72
    0 6 17 < 5.74 7.19
    1 6 17 o 120.94 115.89
    2 6 17 < 0.40 1.31
    3 6 17 < 1.19 0.34
    4 6 17 o 128.66 115.10
    5 6 17 o 247.82 205.62
    -4 7 17 < 5.25 5.51
    -3 7 17 < 13.36 11.36
    -2 7 17 < 10.89 10.56
    -1 7 17 o 82.84 85.98
    0 7 17 < 5.15 6.40
    1 7 17 o 11.18 8.86
    2 7 17 o 21.08 15.15
    3 7 17 o 14.45 22.78
    4 7 17 o 218.42 204.37
    -3 8 17 < 0.59 8.98
    -2 8 17 o 188.34 189.22
    -1 8 17 o 42.95 40.01
    0 8 17 < 2.97 0.22
    1 8 17 o 82.84 93.25
    2 8 17 o 45.62 53.36
    -7 0 18 o 34.74 33.09
    -6 0 18 o 1673.64 1638.74
    -5 0 18 o 1615.94 1556.82
    -4 0 18 < 3.46 2.71
    -3 0 18 o 157.06 154.03
    -2 0 18 o 558.47 531.66
    -1 0 18 o 1272.42 1166.94
    0 0 18 o 782.83 746.68
    1 0 18 o 102.73 92.23
    2 0 18 o 14.85 17.27
    3 0 18 < 10.79 10.29
    4 0 18 o 23.16 43.77
    5 0 18 o 49.78 61.64
    6 0 18 o 63.04 59.74
    7 0 18 < 25.14 17.05
    -7 1 18 < 4.45 14.36
    -6 1 18 o 18.80 16.53
    -5 1 18 o 25.14 21.58
    -4 1 18 o 427.24 420.54
    -3 1 18 o 17.02 13.31
    -2 1 18 o 57.60 57.42
    -1 1 18 o 16.43 14.71
    0 1 18 o 10.79 4.11
    1 1 18 o 122.92 127.10
    2 1 18 o 57.50 61.48
    3 1 18 < -1.29 0.05
    4 1 18 < -2.08 0.01
    5 1 18 o 171.02 192.55
    6 1 18 o 108.27 127.61
    7 1 18 o 66.51 43.61
    -7 2 18 o 33.35 40.66
    -6 2 18 o 173.79 157.04
    -5 2 18 o 775.31 769.32
    -4 2 18 o 117.97 119.74
    -3 2 18 o 216.94 222.90
    -2 2 18 o 11.78 9.69
    -1 2 18 o 96.49 90.72
    0 2 18 o 33.85 30.89
    1 2 18 o 23.65 22.49
    2 2 18 o 368.65 375.28
    3 2 18 o 140.83 147.94
    4 2 18 o 133.80 144.84
    5 2 18 o 82.54 95.99
    6 2 18 < -2.28 0.03
    -7 3 18 o 291.56 262.84
    -6 3 18 < 9.30 15.20
    -5 3 18 o 175.96 187.51
    -4 3 18 o 113.02 113.43
    -3 3 18 o 115.10 112.54
    -2 3 18 o 272.06 264.76
    -1 3 18 < 0.79 0.03
    0 3 18 < 3.46 4.71
    1 3 18 o 159.44 166.45
    2 3 18 o 428.53 428.63
    3 3 18 o 916.74 997.45
    4 3 18 o 20.09 20.73
    5 3 18 o 86.79 67.84
    6 3 18 o 127.47 107.96
    -6 4 18 < 5.54 4.25
    -5 4 18 o 36.82 42.35
    -4 4 18 o 119.06 114.63
    -3 4 18 o 691.78 706.38
    -2 4 18 o 184.48 181.58
    -1 4 18 o 30.58 26.64
    0 4 18 o 75.51 75.86
    1 4 18 o 50.28 46.77
    2 4 18 o 6.23 2.28
    3 4 18 < 5.05 0.30
    4 4 18 o 137.37 139.02
    5 4 18 < 11.08 15.22
    6 4 18 o 270.58 232.10
    -6 5 18 o 135.09 129.13
    -5 5 18 < -1.98 2.10
    -4 5 18 o 19.50 23.54
    -3 5 18 < 2.57 0.00
    -2 5 18 o 237.23 227.90
    -1 5 18 < 4.85 3.23
    0 5 18 o 92.14 107.23
    1 5 18 o 69.18 71.52
    2 5 18 o 254.54 278.09
    3 5 18 o 383.89 348.30
    4 5 18 o 24.74 33.22
    5 5 18 o 38.70 26.26
    -5 6 18 o 60.07 75.17
    -4 6 18 o 52.65 50.58
    -3 6 18 < 7.72 5.07
    -2 6 18 < 3.76 3.61
    -1 6 18 o 61.56 57.73
    0 6 18 o 143.11 145.19
    1 6 18 o 16.82 20.02
    2 6 18 o 103.12 91.67
    3 6 18 < 8.61 6.22
    4 6 18 o 34.24 29.92
    -4 7 18 < -2.08 8.25
    -3 7 18 o 43.35 52.03
    -2 7 18 o 750.97 706.14
    -1 7 18 o 39.29 39.06
    0 7 18 < 3.46 4.15
    1 7 18 < 5.54 1.80
    2 7 18 o 36.91 49.87
    3 7 18 < 7.62 0.07
    -2 8 18 < -2.77 6.78
    -1 8 18 o 122.13 118.93
    0 8 18 < 1.29 3.05
    1 8 18 < 3.76 1.24
    2 8 18 < 10.29 14.97
    -7 1 19 < 24.15 11.62
    -6 1 19 < 0.89 0.01
    -5 1 19 o 224.06 218.63
    -4 1 19 < 6.83 5.19
    -3 1 19 < -0.89 0.13
    -2 1 19 o 81.45 76.89
    -1 1 19 o 8.81 7.86
    0 1 19 o 24.94 24.85
    1 1 19 o 65.52 70.26
    2 1 19 o 571.54 597.38
    3 1 19 o 10.99 10.12
    4 1 19 < 3.46 2.87
    5 1 19 o 85.61 109.51
    6 1 19 o 23.26 15.63
    -7 2 19 o 162.51 157.32
    -6 2 19 o 456.04 450.22
    -5 2 19 o 145.48 142.00
    -4 2 19 o 307.39 301.99
    -3 2 19 o 105.70 118.18
    -2 2 19 o 59.08 60.54
    -1 2 19 o 103.62 99.01
    0 2 19 o 693.76 692.24
    1 2 19 o 41.96 38.25
    2 2 19 o 363.41 347.70
    3 2 19 o 269.19 272.28
    4 2 19 o 8.12 4.79
    5 2 19 o 57.10 61.76
    6 2 19 < 4.65 14.38
    -7 3 19 < 15.83 3.83
    -6 3 19 o 43.94 51.08
    -5 3 19 o 42.36 46.35
    -4 3 19 o 128.36 130.71
    -3 3 19 < 0.89 0.02
    -2 3 19 o 9.20 10.99
    -1 3 19 o 74.03 81.88
    0 3 19 o 276.71 293.08
    1 3 19 o 6.83 7.80
    2 3 19 o 619.93 615.46
    3 3 19 o 565.99 497.83
    4 3 19 o 336.19 376.15
    5 3 19 < 16.82 24.98
    6 3 19 < 22.56 19.69
    -6 4 19 o 70.66 62.11
    -5 4 19 < 6.33 6.13
    -4 4 19 o 23.75 28.31
    -3 4 19 < 4.16 2.75
    -2 4 19 o 253.36 245.74
    -1 4 19 o 161.22 166.92
    0 4 19 o 5.64 5.94
    1 4 19 o 40.38 36.49
    2 4 19 o 21.87 32.04
    3 4 19 o 237.23 255.48
    4 4 19 o 150.33 146.26
    5 4 19 < 16.03 11.24
    6 4 19 < 24.35 36.12
    -6 5 19 < 4.95 2.55
    -5 5 19 < -0.59 1.29
    -4 5 19 < 0.79 0.15
    -3 5 19 o 476.03 448.17
    -2 5 19 o 63.93 60.94
    -1 5 19 o 30.68 29.06
    0 5 19 o 5.54 6.36
    1 5 19 < 1.48 2.86
    2 5 19 o 152.01 173.50
    3 5 19 o 191.80 196.29
    4 5 19 o 288.39 260.01
    5 5 19 o 84.82 72.21
    -5 6 19 < -0.30 6.60
    -4 6 19 o 61.36 52.58
    -3 6 19 o 289.18 265.19
    -2 6 19 < -1.39 2.52
    -1 6 19 o 19.30 17.50
    0 6 19 o 15.44 14.70
    1 6 19 o 37.41 40.39
    2 6 19 < 0.10 0.14
    3 6 19 < 13.66 13.17
    4 6 19 < 4.75 0.74
    -4 7 19 o 55.12 69.64
    -3 7 19 < 1.98 4.15
    -2 7 19 < 5.34 8.85
    -1 7 19 o 94.32 88.35
    0 7 19 o 12.87 7.88
    1 7 19 o 218.92 199.69
    2 7 19 o 17.52 12.18
    3 7 19 o 89.27 69.91
    -2 8 19 < 10.79 5.69
    -1 8 19 o 59.88 64.20
    0 8 19 o 41.07 33.83
    1 8 19 o 122.13 140.92
    -7 0 20 < 6.93 13.73
    -6 0 20 o 641.11 603.63
    -5 0 20 o 462.38 458.45
    -4 0 20 o 718.01 701.92
    -3 0 20 < 5.74 4.00
    -2 0 20 < 0.69 0.05
    -1 0 20 o 874.77 861.78
    0 0 20 o 136.87 127.94
    1 0 20 o 4506.78 4450.46
    2 0 20 o 165.18 153.72
    3 0 20 < 1.98 0.20
    4 0 20 o 849.34 995.67
    5 0 20 o 252.37 275.68
    6 0 20 o 75.41 74.07
    -7 1 20 < 0.40 3.44
    -6 1 20 o 11.78 13.46
    -5 1 20 o 68.88 64.91
    -4 1 20 o 9.30 9.93
    -3 1 20 o 48.49 55.07
    -2 1 20 o 170.03 175.55
    -1 1 20 o 40.38 45.33
    0 1 20 o 28.21 27.09
    1 1 20 o 2013.99 2011.01
    2 1 20 o 1531.62 1498.74
    3 1 20 o 26.23 24.57
    4 1 20 o 9.20 6.92
    5 1 20 o 169.63 176.12
    6 1 20 < 8.51 0.02
    -7 2 20 o 60.37 59.85
    -6 2 20 o 144.29 154.80
    -5 2 20 o 31.87 30.97
    -4 2 20 < 4.35 6.23
    -3 2 20 o 388.94 364.90
    -2 2 20 o 147.36 153.24
    -1 2 20 o 522.25 504.47
    0 2 20 o 60.37 67.84
    1 2 20 o 178.24 188.67
    2 2 20 o 717.51 680.26
    3 2 20 < -0.89 4.28
    4 2 20 < 0.40 2.60
    5 2 20 o 122.92 140.78
    6 2 20 o 168.94 149.62
    -7 3 20 < -17.42 46.28
    -6 3 20 o 63.54 60.50
    -5 3 20 o 19.30 13.66
    -4 3 20 o 7.32 6.89
    -3 3 20 o 51.46 53.61
    -2 3 20 o 113.22 120.34
    -1 3 20 o 285.42 282.97
    0 3 20 o 26.23 27.73
    1 3 20 < 2.87 0.04
    2 3 20 o 403.98 412.73
    3 3 20 o 200.01 180.53
    4 3 20 o 43.35 53.55
    5 3 20 o 28.90 31.77
    6 3 20 o 36.72 39.23
    -6 4 20 < -0.30 0.04
    -5 4 20 < 0.10 1.10
    -4 4 20 o 42.85 46.41
    -3 4 20 < -2.08 0.31
    -2 4 20 o 151.91 138.81
    -1 4 20 o 262.46 258.02
    0 4 20 o 29.29 27.70
    1 4 20 o 49.68 46.66
    2 4 20 o 97.29 101.22
    3 4 20 o 40.87 42.77
    4 4 20 o 48.40 44.95
    5 4 20 < -1.48 4.98
    -5 5 20 o 18.01 23.39
    -4 5 20 < 6.83 14.29
    -3 5 20 < 6.73 10.16
    -2 5 20 < -1.88 0.11
    -1 5 20 o 218.52 219.70
    0 5 20 o 7.32 3.53
    1 5 20 o 36.62 38.70
    2 5 20 < 5.15 3.17
    3 5 20 o 898.92 885.43
    4 5 20 o 23.26 33.40
    5 5 20 < -8.31 2.19
    -5 6 20 < 5.05 4.58
    -4 6 20 o 56.71 60.19
    -3 6 20 o 10.69 5.30
    -2 6 20 o 224.06 214.45
    -1 6 20 o 152.31 135.25
    0 6 20 o 35.83 38.53
    1 6 20 o 10.29 14.87
    2 6 20 o 73.73 71.18
    3 6 20 o 14.05 7.70
    4 6 20 < 12.77 5.84
    -4 7 20 < -3.27 9.08
    -3 7 20 o 30.78 27.19
    -2 7 20 o 172.90 199.38
    -1 7 20 < 1.78 3.74
    0 7 20 < -2.97 0.02
    1 7 20 o 10.79 9.02
    2 7 20 < 0.49 0.15
    3 7 20 < -4.26 2.51
    -1 8 20 < 15.64 9.91
    0 8 20 o 182.69 180.12
    -7 1 21 < 10.19 2.35
    -6 1 21 o 51.17 48.71
    -5 1 21 o 44.83 46.71
    -4 1 21 < 5.15 3.41
    -3 1 21 o 409.13 416.93
    -2 1 21 o 197.54 221.55
    -1 1 21 o 61.66 59.75
    0 1 21 o 63.93 62.74
    1 1 21 o 582.33 604.16
    2 1 21 o 657.44 680.68
    3 1 21 o 42.16 48.11
    4 1 21 o 256.23 248.24
    5 1 21 o 223.76 210.01
    6 1 21 < 8.31 5.17
    -7 2 21 o 133.90 127.09
    -6 2 21 o 142.81 144.39
    -5 2 21 o 69.28 70.99
    -4 2 21 o 8.41 6.19
    -3 2 21 o 41.27 45.23
    -2 2 21 o 154.49 153.67
    -1 2 21 < 3.17 3.36
    0 2 21 o 2144.53 2110.23
    1 2 21 o 246.33 227.13
    2 2 21 o 48.79 39.00
    3 2 21 o 1003.93 1110.14
    4 2 21 o 159.24 166.74
    5 2 21 o 138.65 126.51
    6 2 21 < -2.08 0.68
    -6 3 21 o 131.82 136.43
    -5 3 21 < 9.11 3.73
    -4 3 21 o 93.23 84.20
    -3 3 21 o 110.45 118.63
    -2 3 21 o 114.80 119.01
    -1 3 21 o 109.26 109.84
    0 3 21 o 1049.35 1040.37
    1 3 21 o 23.75 23.32
    2 3 21 o 515.62 489.74
    3 3 21 o 41.07 44.37
    4 3 21 o 154.49 163.70
    5 3 21 o 72.54 61.84
    6 3 21 < -0.20 18.59
    -6 4 21 < 0.79 0.03
    -5 4 21 < 8.02 9.81
    -4 4 21 < -2.28 0.00
    -3 4 21 o 89.86 97.22
    -2 4 21 o 71.26 65.20
    -1 4 21 o 32.46 27.12
    0 4 21 o 147.07 147.50
    1 4 21 o 125.49 123.32
    2 4 21 o 260.78 300.57
    3 4 21 < 0.10 0.61
    4 4 21 o 115.69 127.74
    5 4 21 < 6.43 4.07
    -5 5 21 o 60.87 68.54
    -4 5 21 < 6.33 10.54
    -3 5 21 o 58.79 49.91
    -2 5 21 o 251.67 243.56
    -1 5 21 o 53.84 55.70
    0 5 21 o 124.20 128.31
    1 5 21 o 59.48 60.04
    2 5 21 o 84.91 90.59
    3 5 21 o 102.33 91.83
    4 5 21 o 53.94 47.80
    5 5 21 < 11.88 10.69
    -4 6 21 o 30.48 34.90
    -3 6 21 o 203.77 217.66
    -2 6 21 o 29.59 32.10
    -1 6 21 o 397.26 372.49
    0 6 21 o 96.10 89.47
    1 6 21 o 101.64 106.30
    2 6 21 < -2.47 4.37
    3 6 21 o 73.43 65.68
    4 6 21 < 8.81 8.46
    -3 7 21 < 1.78 0.07
    -2 7 21 < 0.99 10.25
    -1 7 21 o 35.83 29.47
    0 7 21 o 12.47 12.12
    1 7 21 o 74.82 75.33
    2 7 21 o 83.43 88.95
    -7 0 22 o 59.58 62.97
    -6 0 22 < 0.49 0.25
    -5 0 22 o 108.96 108.80
    -4 0 22 o 705.74 704.53
    -3 0 22 o 47.11 62.27
    -2 0 22 < -0.89 1.14
    -1 0 22 o 73.43 61.60
    0 0 22 o 1199.68 1180.51
    1 0 22 o 285.92 274.53
    2 0 22 o 2016.66 2026.14
    3 0 22 < 3.76 1.95
    4 0 22 o 111.54 144.89
    5 0 22 o 62.35 82.30
    6 0 22 < -12.27 4.71
    -7 1 22 < 2.47 0.04
    -6 1 22 < -1.39 0.47
    -5 1 22 o 40.28 31.20
    -4 1 22 o 367.96 369.13
    -3 1 22 o 5.54 7.84
    -2 1 22 o 53.94 62.67
    -1 1 22 o 15.14 14.90
    0 1 22 o 15.64 15.60
    1 1 22 o 3081.95 3091.33
    2 1 22 < 91.84 3.71
    3 1 22 o 351.53 338.74
    4 1 22 < 6.53 24.80
    5 1 22 o 20.39 34.69
    6 1 22 o 266.82 223.42
    -6 2 22 o 25.83 24.79
    -5 2 22 o 46.61 49.83
    -4 2 22 < 4.75 3.30
    -3 2 22 o 16.43 16.65
    -2 2 22 o 122.32 140.17
    -1 2 22 o 93.82 93.80
    0 2 22 o 518.39 510.18
    1 2 22 o 347.97 362.34
    2 2 22 o 53.24 44.41
    3 2 22 o 79.07 75.84
    4 2 22 o 121.14 152.73
    5 2 22 < -2.97 0.84
    6 2 22 < 12.96 0.28
    -6 3 22 o 27.02 21.98
    -5 3 22 < -2.28 0.39
    -4 3 22 o 191.30 179.89
    -3 3 22 o 234.95 243.70
    -2 3 22 o 14.25 10.31
    -1 3 22 o 484.45 485.71
    0 3 22 o 448.62 433.30
    1 3 22 < 3.56 0.01
    2 3 22 o 1323.89 1276.79
    3 3 22 o 51.36 66.21
    4 3 22 o 53.44 59.09
    5 3 22 < 17.02 14.81
    -6 4 22 o 26.33 28.27
    -5 4 22 < 1.58 4.16
    -4 4 22 < 5.15 5.76
    -3 4 22 < 10.00 13.80
    -2 4 22 o 295.91 308.70
    -1 4 22 o 1304.59 1289.85
    0 4 22 o 105.00 106.73
    1 4 22 < 0.79 0.75
    2 4 22 o 19.89 11.97
    3 4 22 o 259.39 267.70
    4 4 22 o 95.80 93.43
    5 4 22 o 51.76 42.74
    -5 5 22 < -2.87 1.69
    -4 5 22 < 0.99 1.73
    -3 5 22 o 12.27 13.94
    -2 5 22 o 294.13 265.61
    -1 5 22 o 475.84 466.17
    0 5 22 o 10.69 20.92
    1 5 22 < 0.49 0.91
    2 5 22 o 8.91 7.87
    3 5 22 o 1017.98 933.34
    4 5 22 < 16.82 28.35
    -4 6 22 o 44.73 50.80
    -3 6 22 o 110.15 111.13
    -2 6 22 o 19.10 15.66
    -1 6 22 o 49.68 53.50
    0 6 22 o 142.81 144.71
    1 6 22 o 12.57 17.79
    2 6 22 o 56.61 57.16
    3 6 22 < 6.23 15.84
    -3 7 22 o 54.43 70.74
    -2 7 22 o 21.57 37.49
    -1 7 22 o 18.11 16.74
    0 7 22 o 60.47 52.46
    1 7 22 o 24.05 33.92
    2 7 22 < 1.29 20.63
    -6 1 23 o 31.37 31.61
    -5 1 23 o 150.53 139.41
    -4 1 23 < 6.23 6.01
    -3 1 23 o 357.67 396.02
    -2 1 23 o 7.42 11.28
    -1 1 23 o 15.83 13.56
    0 1 23 o 1988.16 1952.16
    1 1 23 o 1665.62 1685.17
    2 1 23 o 265.53 267.70
    3 1 23 o 206.45 228.26
    4 1 23 o 125.69 151.83
    5 1 23 o 70.17 67.45
    6 1 23 < 24.84 20.28
    -6 2 23 o 38.89 41.58
    -5 2 23 o 351.83 328.48
    -4 2 23 o 68.29 77.60
    -3 2 23 o 172.60 178.69
    -2 2 23 o 17.72 20.98
    -1 2 23 o 590.24 633.55
    0 2 23 o 167.45 176.62
    1 2 23 o 7.62 8.44
    2 2 23 o 60.47 55.78
    3 2 23 < -3.86 3.63
    4 2 23 < 6.73 2.70
    5 2 23 < 14.15 8.95
    -6 3 23 < -3.76 0.14
    -5 3 23 o 40.18 34.13
    -4 3 23 o 31.17 31.28
    -3 3 23 o 66.41 67.95
    -2 3 23 o 44.54 41.89
    -1 3 23 o 205.95 226.19
    0 3 23 o 313.63 342.82
    1 3 23 < -0.59 5.56
    2 3 23 o 1827.73 1809.74
    3 3 23 < 2.77 9.98
    4 3 23 o 92.73 76.42
    5 3 23 o 231.78 201.30
    -5 4 23 < 5.64 4.46
    -4 4 23 o 61.46 54.66
    -3 4 23 o 59.97 74.59
    -2 4 23 o 754.63 715.23
    -1 4 23 o 112.43 99.12
    0 4 23 o 16.63 11.59
    1 4 23 o 75.51 86.19
    2 4 23 o 361.43 332.65
    3 4 23 o 117.87 127.56
    4 4 23 < 0.40 0.79
    5 4 23 < -8.51 2.02
    -5 5 23 < 6.73 3.63
    -4 5 23 o 31.77 33.04
    -3 5 23 o 22.56 22.64
    -2 5 23 o 138.75 140.17
    -1 5 23 o 24.05 23.01
    0 5 23 o 123.61 132.65
    1 5 23 < -0.69 4.12
    2 5 23 < 4.95 0.17
    3 5 23 o 16.23 19.89
    4 5 23 < 17.32 26.04
    -4 6 23 < 9.11 12.32
    -3 6 23 < 1.98 0.82
    -2 6 23 o 156.37 159.35
    -1 6 23 < 8.71 6.12
    0 6 23 < 13.95 15.65
    1 6 23 o 74.03 68.86
    2 6 23 o 19.30 23.20
    3 6 23 o 64.13 63.04
    -2 7 23 o 62.05 63.36
    -1 7 23 o 21.77 15.37
    0 7 23 < 1.29 0.09
    1 7 23 < 2.67 1.65
    -6 0 24 o 59.68 66.41
    -5 0 24 < 1.29 0.12
    -4 0 24 o 73.24 71.83
    -3 0 24 o 17.62 13.76
    -2 0 24 o 610.23 719.58
    -1 0 24 o 282.65 292.96
    1 0 24 < 10.89 9.73
    2 0 24 o 186.85 172.47
    3 0 24 o 70.17 78.37
    4 0 24 < -1.39 0.17
    5 0 24 < 0.40 0.00
    -6 1 24 < 5.54 7.11
    -5 1 24 < 7.82 3.88
    -4 1 24 o 319.27 334.86
    -3 1 24 < 3.96 4.95
    -2 1 24 o 200.61 234.37
    -1 1 24 o 186.55 214.64
    0 1 24 o 1351.80 1362.14
    1 1 24 o 2960.41 2894.46
    2 1 24 o 189.82 196.51
    3 1 24 o 57.50 55.22
    4 1 24 o 233.37 214.02
    5 1 24 o 82.44 84.38
    -6 2 24 < 3.17 4.92
    -5 2 24 o 105.30 113.22
    -4 2 24 o 10.79 13.37
    -3 2 24 o 662.98 665.95
    -2 2 24 < -0.59 0.31
    -1 2 24 o 213.67 246.19
    0 2 24 o 135.49 151.68
    1 2 24 o 988.98 938.74
    2 2 24 o 37.61 33.91
    3 2 24 o 12.96 12.98
    4 2 24 < 11.38 13.69
    5 2 24 < -3.17 0.91
    -6 3 24 o 21.48 17.50
    -5 3 24 o 29.69 30.74
    -4 3 24 o 62.25 71.55
    -3 3 24 < 2.87 3.04
    -2 3 24 o 111.64 121.85
    -1 3 24 o 248.21 216.43
    0 3 24 o 157.46 146.22
    1 3 24 o 48.40 48.34
    2 3 24 o 66.31 63.91
    3 3 24 o 207.73 217.80
    4 3 24 < -3.27 0.01
    5 3 24 < -5.15 0.11
    -5 4 24 o 37.71 56.48
    -4 4 24 < 2.18 2.06
    -3 4 24 < 2.97 1.75
    -2 4 24 o 29.49 27.66
    -1 4 24 o 199.91 206.23
    0 4 24 o 191.70 200.03
    1 4 24 o 21.67 27.28
    2 4 24 < 9.01 8.54
    3 4 24 o 90.65 83.17
    4 4 24 o 104.31 103.92
    -5 5 24 o 64.13 84.91
    -4 5 24 o 81.75 72.54
    -3 5 24 o 25.14 27.29
    -2 5 24 < 5.15 7.36
    -1 5 24 o 290.37 277.74
    0 5 24 < 4.26 4.98
    1 5 24 o 150.04 149.07
    2 5 24 o 104.51 109.80
    3 5 24 o 89.37 77.26
    4 5 24 < -13.26 1.64
    -4 6 24 < 15.04 33.34
    -3 6 24 < 2.28 1.16
    -2 6 24 o 120.34 115.07
    -1 6 24 o 15.34 25.05
    0 6 24 o 138.65 135.09
    1 6 24 < 12.57 15.21
    2 6 24 < 14.05 9.12
    3 6 24 o 215.75 243.07
    -2 7 24 < 25.34 12.60
    -1 7 24 < 4.35 19.48
    0 7 24 o 21.28 20.58
    1 7 24 o 42.85 32.07
    -6 1 25 o 13.16 14.60
    -5 1 25 o 82.24 87.82
    -4 1 25 o 23.85 21.83
    -3 1 25 o 331.05 371.87
    -2 1 25 o 28.11 36.45
    -1 1 25 o 74.03 71.46
    0 1 25 o 971.27 990.52
    1 1 25 o 211.10 197.85
    2 1 25 < 2.18 2.60
    3 1 25 < 2.87 0.00
    4 1 25 o 24.15 29.10
    5 1 25 < 2.97 8.19
    -6 2 25 < 4.65 14.34
    -5 2 25 < 0.89 3.72
    -4 2 25 < 0.10 1.31
    -3 2 25 o 31.67 35.93
    -2 2 25 o 136.48 152.32
    -1 2 25 o 90.75 87.09
    0 2 25 o 148.35 171.50
    1 2 25 o 277.11 266.40
    2 2 25 o 156.37 163.26
    3 2 25 o 60.37 49.28
    4 2 25 < -2.38 0.54
    5 2 25 < 4.75 3.30
    -6 3 25 o 41.67 21.84
    -5 3 25 o 273.74 249.17
    -4 3 25 < 8.02 14.41
    -3 3 25 < 1.98 2.26
    -2 3 25 o 249.89 258.63
    -1 3 25 o 1034.11 1010.18
    0 3 25 o 742.26 714.11
    1 3 25 o 171.81 172.79
    2 3 25 o 145.38 136.15
    3 3 25 o 101.24 83.91
    4 3 25 o 23.75 23.75
    5 3 25 o 116.09 93.10
    -5 4 25 < 6.14 4.87
    -4 4 25 o 16.03 16.30
    -3 4 25 < -3.27 0.34
    -2 4 25 < 1.39 0.01
    -1 4 25 o 32.07 43.32
    0 4 25 o 120.54 112.54
    1 4 25 < 3.17 1.93
    2 4 25 o 141.72 124.90
    3 4 25 o 60.17 68.56
    4 4 25 o 36.42 29.33
    -4 5 25 o 49.48 44.74
    -3 5 25 < 1.98 4.34
    -2 5 25 o 153.20 152.76
    -1 5 25 o 364.79 329.87
    0 5 25 o 135.59 120.73
    1 5 25 < 6.63 5.14
    2 5 25 o 47.01 45.72
    3 5 25 < 10.79 20.12
    -3 6 25 o 55.92 58.15
    -2 6 25 o 27.51 29.89
    -1 6 25 o 121.93 110.39
    0 6 25 o 85.90 80.29
    1 6 25 < 9.30 12.76
    2 6 25 o 148.25 144.30
    -6 0 26 o 23.36 20.99
    -5 0 26 < 11.88 9.40
    -4 0 26 o 936.73 953.38
    -3 0 26 o 155.08 175.68
    -2 0 26 o 15.93 22.60
    -1 0 26 o 150.43 194.96
    0 0 26 o 150.23 148.00
    1 0 26 o 31.97 61.91
    2 0 26 o 56.21 62.37
    3 0 26 o 82.74 74.79
    4 0 26 o 35.13 40.78
    5 0 26 < -7.13 4.19
    -6 1 26 o 88.97 97.68
    -5 1 26 < 0.79 0.04
    -4 1 26 < 8.12 9.65
    -3 1 26 < 0.20 0.45
    -2 1 26 o 30.88 35.60
    -1 1 26 o 18.41 23.32
    0 1 26 o 435.06 457.70
    1 1 26 o 9.01 5.16
    2 1 26 o 11.28 17.31
    3 1 26 o 44.54 46.11
    4 1 26 < -0.40 0.82
    5 1 26 o 39.59 44.49
    -6 2 26 < 20.68 25.34
    -5 2 26 o 97.78 108.71
    -4 2 26 < 8.61 7.50
    -3 2 26 o 100.65 111.50
    -2 2 26 o 72.74 96.08
    -1 2 26 o 16.73 22.30
    0 2 26 o 35.53 37.73
    1 2 26 o 10.99 11.00
    2 2 26 < 1.48 0.03
    3 2 26 o 41.76 45.49
    4 2 26 < 12.77 8.25
    5 2 26 < 6.83 8.09
    -5 3 26 < 12.27 9.18
    -4 3 26 < -3.07 2.08
    -3 3 26 o 26.82 23.13
    -2 3 26 o 65.22 77.41
    -1 3 26 o 740.47 721.77
    0 3 26 o 149.14 142.87
    1 3 26 o 345.79 339.29
    2 3 26 < 1.39 2.21
    3 3 26 < 12.57 16.83
    4 3 26 o 128.06 151.50
    -5 4 26 < 4.65 0.96
    -4 4 26 o 228.42 214.84
    -3 4 26 < 0.69 1.14
    -2 4 26 o 33.35 24.32
    -1 4 26 o 579.65 597.40
    0 4 26 o 224.85 222.04
    1 4 26 o 115.20 121.11
    2 4 26 o 24.64 13.00
    3 4 26 < 0.69 3.75
    4 4 26 o 34.84 28.73
    -4 5 26 < 5.74 1.28
    -3 5 26 < 3.46 1.62
    -2 5 26 o 212.19 194.02
    -1 5 26 o 91.94 81.42
    0 5 26 o 18.11 18.99
    1 5 26 o 27.41 28.43
    2 5 26 o 92.93 94.94
    3 5 26 < 5.05 3.13
    -3 6 26 < 35.53 65.77
    -2 6 26 o 163.10 150.73
    -1 6 26 < 1.68 7.61
    0 6 26 o 103.72 104.67
    1 6 26 < -1.78 3.48
    2 6 26 < -5.74 33.95
    -5 1 27 o 38.30 32.73
    -4 1 27 < 0.20 1.42
    -3 1 27 < -0.40 0.04
    -2 1 27 < 5.54 3.28
    -1 1 27 o 48.49 64.89
    0 1 27 o 27.51 29.86
    1 1 27 < 5.94 7.34
    2 1 27 o 80.06 63.88
    3 1 27 < 2.97 2.48
    4 1 27 < 5.84 0.90
    5 1 27 < 14.55 13.69
    -5 2 27 < -4.55 1.36
    -4 2 27 o 21.28 32.67
    -3 2 27 o 84.22 75.64
    -2 2 27 o 467.62 523.08
    -1 2 27 o 81.45 92.46
    0 2 27 o 88.87 81.89
    1 2 27 < 6.33 6.24
    2 2 27 o 111.04 86.35
    3 2 27 o 149.04 142.06
    4 2 27 < -1.19 1.03
    -5 3 27 < -7.92 1.66
    -4 3 27 < 9.50 6.32
    -3 3 27 o 16.23 23.43
    -2 3 27 o 30.09 37.63
    -1 3 27 o 159.04 154.51
    0 3 27 o 99.76 105.11
    1 3 27 o 29.20 30.80
    2 3 27 o 28.70 19.18
    3 3 27 o 20.88 15.36
    4 3 27 < 11.38 13.64
    -4 4 27 o 82.74 72.39
    -3 4 27 o 32.66 32.64
    -2 4 27 o 83.63 83.34
    -1 4 27 o 67.69 77.55
    0 4 27 o 25.53 23.92
    1 4 27 o 57.30 65.62
    2 4 27 o 112.72 103.96
    3 4 27 < -0.99 1.47
    -4 5 27 < 19.79 21.25
    -3 5 27 < -0.10 0.05
    -2 5 27 o 366.48 302.88
    -1 5 27 o 354.70 347.18
    0 5 27 < 3.36 1.34
    1 5 27 < 1.98 9.21
    2 5 27 o 229.70 205.75
    3 5 27 o 132.81 132.86
    -2 6 27 < 6.53 10.60
    -1 6 27 o 88.87 90.86
    0 6 27 o 18.51 15.04
    1 6 27 < 14.05 5.26
    -5 0 28 < 9.80 0.44
    -4 0 28 < 2.67 9.45
    -3 0 28 o 511.17 585.59
    -2 0 28 o 526.21 511.29
    -1 0 28 < 0.20 1.04
    0 0 28 o 113.81 124.25
    1 0 28 o 213.87 193.15
    2 0 28 o 101.54 299.59
    3 0 28 < 3.56 31.69
    4 0 28 < 9.01 0.52
    -5 1 28 < 3.56 4.86
    -4 1 28 < 1.09 0.00
    -3 1 28 o 83.43 97.57
    -2 1 28 < -1.29 2.53
    -1 1 28 < -0.99 0.25
    0 1 28 < 5.15 1.70
    1 1 28 < -2.08 0.02
    2 1 28 o 85.61 94.22
    3 1 28 o 125.49 106.15
    4 1 28 o 90.56 104.73
    -5 2 28 o 322.04 287.24
    -4 2 28 o 103.52 107.31
    -3 2 28 < 5.94 3.09
    -2 2 28 o 23.85 19.89
    -1 2 28 o 115.10 106.02
    0 2 28 < 3.56 11.06
    1 2 28 o 23.26 27.10
    2 2 28 < -3.17 0.03
    3 2 28 < 3.36 0.06
    4 2 28 < 7.22 0.45
    -5 3 28 < 0.49 1.14
    -4 3 28 o 28.30 33.56
    -3 3 28 < -3.36 2.16
    -2 3 28 o 31.57 22.36
    -1 3 28 o 176.66 170.81
    0 3 28 < 5.74 0.67
    1 3 28 < 2.38 0.97
    2 3 28 < 0.49 1.46
    3 3 28 o 50.18 48.89
    4 3 28 o 132.32 124.53
    -4 4 28 o 135.68 121.26
    -3 4 28 < -4.16 0.78
    -2 4 28 < -4.65 0.08
    -1 4 28 o 10.89 5.12
    0 4 28 o 9.11 8.25
    1 4 28 o 51.66 54.30
    2 4 28 o 154.19 138.69
    3 4 28 < 5.84 3.48
    -3 5 28 o 20.78 13.73
    -2 5 28 o 155.38 175.87
    -1 5 28 o 76.90 96.91
    0 5 28 o 38.60 36.48
    1 5 28 < 1.48 1.44
    2 5 28 o 37.51 37.17
    -1 6 28 o 191.80 201.15
    0 6 28 < 3.36 5.92
    -5 1 29 < -5.15 0.33
    -4 1 29 < 7.52 0.04
    -3 1 29 o 10.79 14.80
    -2 1 29 o 15.93 12.76
    -1 1 29 o 27.41 18.78
    0 1 29 o 10.99 9.63
    1 1 29 o 31.77 35.72
    2 1 29 o 149.54 149.30
    3 1 29 o 44.93 40.18
    4 1 29 < -2.18 3.70
    -5 2 29 o 36.72 33.36
    -4 2 29 o 15.34 21.32
    -3 2 29 o 214.96 189.63
    -2 2 29 o 40.18 50.30
    -1 2 29 < 4.65 5.96
    0 2 29 o 53.05 55.06
    1 2 29 o 58.19 66.53
    2 2 29 o 140.83 119.18
    3 2 29 o 21.08 21.45
    4 2 29 o 36.42 45.11
    -4 3 29 o 36.91 43.75
    -3 3 29 o 36.91 29.66
    -2 3 29 < -0.10 4.33
    -1 3 29 o 52.85 49.86
    0 3 29 < 4.26 1.63
    1 3 29 o 178.44 167.96
    2 3 29 o 23.95 14.83
    3 3 29 o 78.48 73.07
    -4 4 29 < 5.74 3.77
    -3 4 29 < 15.83 20.42
    -2 4 29 < 5.94 11.06
    -1 4 29 < -0.30 1.12
    0 4 29 o 56.71 56.76
    1 4 29 o 59.78 35.47
    2 4 29 o 35.03 34.28
    -2 5 29 o 181.21 187.63
    -1 5 29 o 14.15 17.70
    0 5 29 o 37.71 42.15
    1 5 29 o 24.25 24.23
    -5 0 30 < -2.77 5.29
    -4 0 30 o 139.64 98.11
    -3 0 30 o 259.89 255.55
    -2 0 30 < -1.98 8.62
    -1 0 30 o 38.80 45.59
    0 0 30 < -0.99 0.41
    1 0 30 o 155.08 151.05
    2 0 30 o 190.12 170.73
    3 0 30 o 71.36 94.51
    4 0 30 o 362.02 285.41
    -5 1 30 < 10.59 0.15
    -4 1 30 o 28.50 23.61
    -3 1 30 < 1.58 3.28
    -2 1 30 o 41.86 43.03
    -1 1 30 < -1.29 0.25
    0 1 30 < 14.45 9.29
    1 1 30 o 68.78 68.03
    2 1 30 < 8.41 7.05
    3 1 30 o 301.06 258.32
    4 1 30 o 64.63 65.32
    -4 2 30 o 74.23 68.73
    -3 2 30 o 40.77 57.93
    -2 2 30 o 49.48 52.76
    -1 2 30 o 81.75 68.38
    0 2 30 o 91.35 81.73
    1 2 30 o 26.33 38.33
    2 2 30 < 7.52 5.53
    3 2 30 o 49.88 37.62
    -4 3 30 < 5.74 2.68
    -3 3 30 o 18.90 21.61
    -2 3 30 < 1.58 2.33
    -1 3 30 < 5.44 0.21
    0 3 30 < 3.86 1.60
    1 3 30 < 7.42 2.31
    2 3 30 < 2.18 7.68
    3 3 30 o 40.48 31.19
    -3 4 30 < 16.82 26.50
    -2 4 30 < 7.13 12.49
    -1 4 30 o 42.26 50.87
    0 4 30 o 54.23 53.36
    1 4 30 o 55.62 44.13
    2 4 30 < 5.44 10.10
    -2 5 30 < 13.06 11.94
    -1 5 30 < 13.76 16.80
    0 5 30 o 33.15 38.46
    -4 1 31 < 5.25 0.03
    -3 1 31 o 90.56 102.32
    -2 1 31 o 104.91 105.74
    -1 1 31 o 12.47 7.24
    0 1 31 o 129.45 116.04
    1 1 31 o 34.74 32.38
    2 1 31 o 356.78 299.47
    3 1 31 o 46.51 30.10
    -4 2 31 o 84.02 89.78
    -3 2 31 < 13.56 6.06
    -2 2 31 < 2.97 1.11
    -1 2 31 o 101.14 95.82
    0 2 31 o 52.06 47.99
    1 2 31 o 190.61 176.48
    2 2 31 o 84.72 75.43
    3 2 31 o 95.60 77.57
    -3 3 31 < 4.55 0.10
    -2 3 31 o 119.95 119.81
    -1 3 31 o 13.95 14.60
    0 3 31 o 22.86 25.30
    1 3 31 < 2.28 1.84
    2 3 31 < 13.06 1.96
    -2 4 31 < 13.06 20.17
    -1 4 31 < 10.00 5.30
    0 4 31 o 11.68 4.97
    1 4 31 o 20.78 7.57
    -4 0 32 < 4.26 0.39
    -3 0 32 < 0.00 0.27
    -2 0 32 o 90.36 93.21
    -1 0 32 o 107.68 92.32
    0 0 32 o 90.36 85.73
    1 0 32 < 5.15 2.15
    2 0 32 < -6.63 0.12
    3 0 32 < 7.72 3.83
    -4 1 32 < 32.86 8.28
    -3 1 32 < 3.36 0.77
    -2 1 32 o 27.51 24.52
    -1 1 32 o 90.16 92.73
    0 1 32 o 86.70 79.29
    1 1 32 < 6.63 3.87
    2 1 32 o 251.67 213.18
    3 1 32 o 185.37 166.20
    -3 2 32 o 36.02 32.81
    -2 2 32 < 10.49 6.85
    -1 2 32 < 8.21 8.28
    0 2 32 o 13.06 9.41
    1 2 32 < 6.14 7.36
    2 2 32 < 8.51 5.85
    -3 3 32 < 1.98 9.15
    -2 3 32 o 57.60 55.86
    -1 3 32 o 19.50 19.00
    0 3 32 o 77.99 70.60
    1 3 32 o 470.89 367.69
    2 3 32 o 44.93 76.14
    -1 4 32 < 12.67 8.32
    0 4 32 o 22.76 25.68
    -3 1 33 < 5.05 9.73
    -2 1 33 o 26.23 32.16
    -1 1 33 o 90.26 83.86
    0 1 33 o 14.65 11.42
    1 1 33 o 54.63 60.25
    2 1 33 < 0.89 0.97
    -3 2 33 o 33.55 48.28
    -2 2 33 o 53.15 43.62
    -1 2 33 < 7.42 0.24
    0 2 33 < 4.95 0.15
    1 2 33 < 12.17 8.75
    -2 3 33 < 3.56 10.43
    -1 3 33 < 9.80 12.02
    0 3 33 < 11.18 16.74
    1 3 33 o 131.82 112.36
    -3 0 34 o 49.78 66.11
    -2 0 34 < 10.69 11.79
    -1 0 34 o 239.50 178.79
    0 0 34 < 0.79 0.26
    1 0 34 o 130.24 84.09
    -2 1 34 o 22.47 19.01
    -1 1 34 < 0.79 1.51
    0 1 34 o 22.86 24.05
    1 1 34 o 64.03 58.81
    -2 2 34 < 8.31 3.98
    -1 2 34 < 13.46 6.92
    0 2 34 o 88.28 73.70
    1 2 34 o 90.26 68.44
    -1 1 35 < 15.34 5.82
    0 1 35 < 6.23 10.81
_refine_special_details
;
This part differs from the original article by
Thanigaimani <i>et al.</i> (2006). It also differs
from the refinement by Thanigaimani <i>et al.</i> (2006)
by a different threshold for the consideration
of the observed diffractions:
F^2^ > 3\s(F^2^) has been used as criterion
for observed diffractions by <i>JANA</i>2006
which was used for the calculation of the corrected
structural model.
;
_reflns_number_total     3130
_reflns_number_gt     2302
_reflns_threshold_expression     'I>3\s(I)'
_refine_ls_structure_factor_coef     Fsqd
_refine_ls_R_factor_all     0.0581
_refine_ls_R_factor_gt     0.0370
_refine_ls_wR_factor_gt     0.0805
_refine_ls_wR_factor_ref     0.0844
_refine_ls_goodness_of_fit_ref     1.91
_refine_ls_restrained_S_all     ?
_refine_ls_number_reflns     3130
_refine_ls_number_parameters     208
_refine_ls_number_restraints     0
_refine_ls_number_constraints     50
_refine_ls_hydrogen_treatment     mixed
_refine_ls_weighting_scheme     sigma
_refine_ls_weighting_details     'w=1/(\s^2^(I)+0.0004I^2^)'
_refine_ls_shift/su_max     0.0206
_refine_ls_shift/su_mean     0.0013
_refine_diff_density_max     0.21
_refine_diff_density_min     -0.23
_refine_ls_extinction_method     'none'
_refine_ls_extinction_coef     ?
_refine_ls_abs_structure_details     ?
_refine_ls_abs_structure_Flack     ?
_refine_ls_abs_structure_Rogers     ?
loop_
    _atom_type_symbol
    _atom_type_scat_dispersion_real
    _atom_type_scat_dispersion_imag
    _atom_type_scat_source
    C 0.0033 0.0016 'International Tables Vol C tables 4.2.6.8 and 6.1.1.1'
    H 0.0000 0.0000 'International Tables Vol C tables 4.2.6.8 and 6.1.1.1'
    N 0.0061 0.0033 'International Tables Vol C tables 4.2.6.8 and 6.1.1.1'
    O 0.0106 0.0060 'International Tables Vol C tables 4.2.6.8 and 6.1.1.1'
_computing_data_collection
;
DENZO (Otwinowski & Minor, 1997) and COLLECT (Hooft, 1998)
;
_computing_cell_refinement
;
DENZO (Otwinowski & Minor, 1997) and COLLECT (Hooft, 1998)
;
_computing_data_reduction
;
DENZO (Otwinowski & Minor, 1997) and COLLECT (Hooft, 1998)
;
_computing_structure_solution
;
SHELXS97 (Sheldrick, 2008)
;
_computing_structure_refinement
;
<i>JANA</i>2006 (Pet\<r\'i\<cek <i>et al</i>, 2014)
;
_computing_molecular_graphics
;
PLATON (Spek, 2009), <i>DIAMOND</i>
(Brandenburg & Putz, 2005)
and <i>JANA</i>2006 (Pet\<r\'i\<cek <i>et al</i>, 2014)
;
_computing_publication_material
;
<i>JANA</i>2006 (Pet\<r\'i\<cek <i>et al</i>, 2014)
;
loop_
    _atom_site_type_symbol
    _atom_site_label
    _atom_site_fract_x
    _atom_site_fract_y
    _atom_site_fract_z
    _atom_site_U_iso_or_equiv
    _atom_site_adp_type
    _atom_site_calc_flag
    _atom_site_refinement_flags
    _atom_site_occupancy
    _atom_site_disorder_assembly
    _atom_site_disorder_group
    O O1 -0.31928(12) 0.65273(11) -0.06555(3) 0.0245(3) Uani d . 1 . .
    O O2 -0.10295(12) 0.62305(10) 0.10293(3) 0.0220(3) Uani d . 1 . .
    N N1 0.08195(15) 0.75282(13) 0.04894(4) 0.0190(3) Uani d . 1 . .
    N N2 0.29136(17) 0.87608(15) -0.00426(4) 0.0257(4) Uani d . 1 . .
    N N3 -0.01303(15) 0.76827(13) -0.03671(3) 0.0195(3) Uani d . 1 . .
    C C2 0.11662(18) 0.79867(15) 0.00265(4) 0.0187(4) Uani d . 1 . .
    C C4 -0.18261(18) 0.68662(15) -0.02786(4) 0.0194(4) Uani d . 1 . .
    C C5 -0.23220(18) 0.62937(15) 0.01815(4) 0.0201(4) Uani d . 1 . .
    C C6 -0.09140(18) 0.66647(15) 0.05581(4) 0.0186(4) Uani d . 1 . .
    C C7 -0.26609(18) 0.70054(18) -0.11374(4) 0.0261(4) Uani d . 1 . .
    C C8 -0.26910(18) 0.51184(16) 0.11446(4) 0.0244(4) Uani d . 1 . .
    O O3 0.54244(13) 0.93439(11) 0.08178(3) 0.0263(3) Uani d . 1 . .
    O O4 0.31630(13) 0.82158(12) 0.12916(3) 0.0258(3) Uani d . 1 . .
    N N4 0.9485(2) 1.16699(16) 0.28973(4) 0.0366(4) Uani d . 1 . .
    C C9 0.60450(18) 0.96745(15) 0.16726(4) 0.0198(4) Uani d . 1 . .
    C C10 0.5334(2) 0.95948(16) 0.21374(5) 0.0252(4) Uani d . 1 . .
    C C11 0.6456(2) 1.02612(16) 0.25407(5) 0.0286(4) Uani d . 1 . .
    C C12 0.8340(2) 1.10412(16) 0.24933(4) 0.0251(4) Uani d . 1 . .
    C C13 0.90630(19) 1.11079(16) 0.20281(5) 0.0254(4) Uani d . 1 . .
    C C14 0.79433(19) 1.04458(15) 0.16262(5) 0.0227(4) Uani d . 1 . .
    C C15 0.48369(18) 0.90491(15) 0.12288(4) 0.0202(4) Uani d . 1 . .
    H H2a 0.3827(19) 0.8954(17) 0.0219(5) 0.0308 Uiso d . 1 . .
    H H2b 0.3152(19) 0.9139(17) -0.0336(5) 0.0308 Uiso d . 1 . .
    H H5 -0.352188 0.570355 0.022827 0.0241 Uiso d . 1 . .
    H H7a -0.38336 0.691873 -0.13641 0.0391 Uiso d . 1 . .
    H H7b -0.163259 0.621794 -0.123627 0.0391 Uiso d . 1 . .
    H H7c -0.216204 0.819832 -0.113329 0.0391 Uiso d . 1 . .
    H H8a -0.266284 0.403993 0.096019 0.0365 Uiso d . 1 . .
    H H8b -0.257451 0.484961 0.148775 0.0365 Uiso d . 1 . .
    H H8c -0.394276 0.572471 0.106262 0.0365 Uiso d . 1 . .
    H H4a 0.878(2) 1.1906(19) 0.3166(6) 0.0439 Uiso d . 1 . .
    H H4b 1.050(2) 1.237(2) 0.2829(5) 0.0439 Uiso d . 1 . .
    H H10 0.408167 0.908373 0.217631 0.0302 Uiso d . 1 . .
    H H11 0.595299 1.019027 0.284732 0.0344 Uiso d . 1 . .
    H H13 1.032145 1.160827 0.198977 0.0305 Uiso d . 1 . .
    H H14 0.845086 1.051013 0.131987 0.0273 Uiso d . 1 . .
    H H4N1 0.157(5) 0.771(4) 0.0756(12) 0.0285 Uiso d . 0.5 . .
    H H4O4 0.251(5) 0.797(4) 0.1004(12) 0.0387 Uiso d . 0.5 . .
loop_
    _atom_site_aniso_label
    _atom_site_aniso_U_11
    _atom_site_aniso_U_22
    _atom_site_aniso_U_33
    _atom_site_aniso_U_12
    _atom_site_aniso_U_13
    _atom_site_aniso_U_23
    _atom_site_aniso_type_symbol
    O1 0.0216(5) 0.0332(5) 0.0179(5) -0.0044(4) -0.0040(4) 0.0017(4) O
    O2 0.0211(5) 0.0274(5) 0.0173(5) -0.0059(4) 0.0009(4) 0.0032(4) O
    N1 0.0188(6) 0.0218(6) 0.0161(5) -0.0025(5) 0.0004(4) -0.0001(4) N
    N2 0.0232(6) 0.0371(7) 0.0165(6) -0.0107(5) -0.0004(5) 0.0015(5) N
    N3 0.0190(6) 0.0212(5) 0.0179(5) -0.0008(4) -0.0012(4) -0.0006(4) N
    C2 0.0203(7) 0.0184(6) 0.0173(6) -0.0003(5) 0.0008(5) -0.0010(5) C
    C4 0.0188(7) 0.0188(6) 0.0201(6) 0.0027(5) -0.0026(5) -0.0015(5) C
    C5 0.0178(7) 0.0212(6) 0.0211(7) -0.0029(5) 0.0000(5) 0.0002(5) C
    C6 0.0212(7) 0.0171(6) 0.0175(6) 0.0015(5) 0.0024(5) 0.0007(5) C
    C7 0.0260(7) 0.0347(8) 0.0169(7) 0.0014(6) -0.0024(6) 0.0022(5) C
    C8 0.0228(7) 0.0268(7) 0.0239(7) -0.0055(6) 0.0043(6) 0.0043(5) C
    O3 0.0258(5) 0.0358(5) 0.0172(5) -0.0057(4) 0.0016(4) -0.0019(4) O
    O4 0.0243(5) 0.0324(5) 0.0204(5) -0.0089(4) -0.0002(4) 0.0003(4) O
    N4 0.0480(8) 0.0393(7) 0.0209(6) -0.0112(6) -0.0072(6) -0.0028(5) N
    C9 0.0236(7) 0.0177(6) 0.0176(6) 0.0004(5) -0.0009(5) 0.0006(5) C
    C10 0.0294(8) 0.0246(7) 0.0214(7) -0.0043(6) 0.0017(6) 0.0008(5) C
    C11 0.0400(9) 0.0287(7) 0.0171(7) -0.0048(6) 0.0017(6) 0.0005(5) C
    C12 0.0341(8) 0.0189(6) 0.0207(7) 0.0012(6) -0.0076(6) -0.0002(5) C
    C13 0.0239(7) 0.0261(7) 0.0255(7) -0.0033(6) -0.0031(6) 0.0001(5) C
    C14 0.0252(7) 0.0240(7) 0.0189(7) 0.0016(6) 0.0004(6) 0.0002(5) C
    C15 0.0211(7) 0.0196(6) 0.0199(7) 0.0019(5) 0.0017(5) 0.0010(5) C
loop_
    _geom_bond_atom_site_label_1
    _geom_bond_atom_site_label_2
    _geom_bond_site_symmetry_1
    _geom_bond_site_symmetry_2
    _geom_bond_distance
    _geom_bond_publ_flag
    O1 C4 . . 1.3462(14) ?
    O1 C7 . . 1.4400(14) ?
    O2 C6 . . 1.3411(14) ?
    O2 C8 . . 1.4405(15) ?
    N1 C2 . . 1.3525(16) ?
    N1 C6 . . 1.3483(16) ?
    N1 H4N1 . . 0.86(3) ?
    N2 C2 . . 1.3253(16) ?
    N2 H2a . . 0.914(13) ?
    N2 H2b . . 0.880(14) ?
    N3 C2 . . 1.3472(15) ?
    N3 C4 . . 1.3221(15) ?
    C4 C5 . . 1.3969(17) ?
    C5 C6 . . 1.3672(16) ?
    C5 H5 . . 0.93 ?
    C7 H7a . . 0.96 ?
    C7 H7b . . 0.96 ?
    C7 H7c . . 0.96 ?
    C8 H8a . . 0.96 ?
    C8 H8b . . 0.96 ?
    C8 H8c . . 0.96 ?
    O3 C15 . . 1.2409(15) ?
    O4 C15 . . 1.2998(15) ?
    O4 H4O4 . . 0.89(3) ?
    N4 C12 . . 1.3786(17) ?
    N4 H4a . . 0.918(15) ?
    N4 H4b . . 0.886(15) ?
    C9 C10 . . 1.3940(17) ?
    C9 C14 . . 1.4026(17) ?
    C9 C15 . . 1.4821(16) ?
    C10 C11 . . 1.3799(17) ?
    C10 H10 . . 0.93 ?
    C11 C12 . . 1.3973(19) ?
    C11 H11 . . 0.93 ?
    C12 C13 . . 1.3980(18) ?
    C13 C14 . . 1.3751(17) ?
    C13 H13 . . 0.93 ?
    C14 H14 . . 0.93 ?
    H2a H2b . . 1.559(19) ?
    H7a H7b . . 1.5677 ?
    H7a H7c . . 1.5677 ?
    H7b H7c . . 1.5677 ?
    H8a H8b . . 1.5677 ?
    H8a H8c . . 1.5677 ?
    H8b H8c . . 1.5677 ?
    H4a H4b . . 1.56(2) ?
loop_
    _geom_angle_atom_site_label_1
    _geom_angle_atom_site_label_2
    _geom_angle_atom_site_label_3
    _geom_angle_site_symmetry_1
    _geom_angle_site_symmetry_2
    _geom_angle_site_symmetry_3
    _geom_angle
    _geom_angle_publ_flag
    C4 O1 C7 . . . 117.31(9) ?
    C6 O2 C8 . . . 117.11(8) ?
    C2 N1 C6 . . . 117.63(10) ?
    C2 N1 H4N1 . . . 129(2) ?
    C6 N1 H4N1 . . . 114(2) ?
    C2 N2 H2a . . . 119.5(8) ?
    C2 N2 H2b . . . 119.7(8) ?
    H2a N2 H2b . . . 120.7(12) ?
    C2 N3 C4 . . . 115.62(10) ?
    N1 C2 N2 . . . 117.46(11) ?
    N1 C2 N3 . . . 124.33(11) ?
    N2 C2 N3 . . . 118.20(11) ?
    O1 C4 N3 . . . 118.71(10) ?
    O1 C4 C5 . . . 116.29(10) ?
    N3 C4 C5 . . . 125.00(10) ?
    C4 C5 C6 . . . 115.08(11) ?
    C4 C5 H5 . . . 122.46 ?
    C6 C5 H5 . . . 122.46 ?
    O2 C6 N1 . . . 111.45(10) ?
    O2 C6 C5 . . . 126.24(11) ?
    N1 C6 C5 . . . 122.31(11) ?
    O1 C7 H7a . . . 109.47 ?
    O1 C7 H7b . . . 109.47 ?
    O1 C7 H7c . . . 109.47 ?
    H7a C7 H7b . . . 109.47 ?
    H7a C7 H7c . . . 109.47 ?
    H7b C7 H7c . . . 109.47 ?
    O2 C8 H8a . . . 109.47 ?
    O2 C8 H8b . . . 109.47 ?
    O2 C8 H8c . . . 109.47 ?
    H8a C8 H8b . . . 109.47 ?
    H8a C8 H8c . . . 109.47 ?
    H8b C8 H8c . . . 109.47 ?
    C15 O4 H4O4 . . . 110(2) ?
    C12 N4 H4a . . . 115.4(9) ?
    C12 N4 H4b . . . 114.5(9) ?
    H4a N4 H4b . . . 119.5(13) ?
    C10 C9 C14 . . . 118.07(11) ?
    C10 C9 C15 . . . 122.49(11) ?
    C14 C9 C15 . . . 119.39(11) ?
    C9 C10 C11 . . . 121.15(12) ?
    C9 C10 H10 . . . 119.43 ?
    C11 C10 H10 . . . 119.43 ?
    C10 C11 C12 . . . 120.73(12) ?
    C10 C11 H11 . . . 119.64 ?
    C12 C11 H11 . . . 119.64 ?
    N4 C12 C11 . . . 120.82(12) ?
    N4 C12 C13 . . . 120.96(12) ?
    C11 C12 C13 . . . 118.18(11) ?
    C12 C13 C14 . . . 121.08(12) ?
    C12 C13 H13 . . . 119.46 ?
    C14 C13 H13 . . . 119.46 ?
    C9 C14 C13 . . . 120.80(12) ?
    C9 C14 H14 . . . 119.6 ?
    C13 C14 H14 . . . 119.6 ?
    O3 C15 O4 . . . 122.60(11) ?
    O3 C15 C9 . . . 120.04(11) ?
    O4 C15 C9 . . . 117.35(11) ?
    N1 H4N1 H4O4 . . . 171(5) ?
    O4 H4O4 H4N1 . . . 165(5) ?
loop_
    _geom_hbond_atom_site_label_D
    _geom_hbond_atom_site_label_H
    _geom_hbond_atom_site_label_A
    _geom_hbond_site_symmetry_A
    _geom_hbond_distance_DH
    _geom_hbond_distance_HA
    _geom_hbond_distance_DA
    _geom_hbond_angle_DHA
    _geom_hbond_publ_flag
    N1 H4N1 O4 1_555 0.86(3) 1.78(3) 2.6459(14) 176(2) yes
    O4 H4O4 N1 1_555 0.89(3) 1.77(3) 2.6459(14) 170(3) yes
    N2 H2A O3 1_555 0.920(10)
                            1.908(13) 2.8163(14) 172.2(12) yes
    N2 H2B O3 3_675 0.880(10)
                            2.036(13) 2.8544(14) 154.4(12) yes
    N4 H4A O4 2_655 0.92(2) 2.269(15) 3.1625(15) 163.5(13) yes
    C7 H7B O2 3_565 0.96 2.59 3.4571(15) 150 yes
    N4 H4b Cg1 2_755 0.89(2) 2.724(15) 3.5472(14) 154.7(12) yes
_iucr_refine_instructions_details
;
#m40
   39    0    0    0
 1.005203 0.000000 0.000000 0.000000 0.000000 0.000000      100000
 0.000000 0.000000                                          00
 0.000000 0.000000 0.000000 0.000000 0.000000 0.000000      000000
 0.000000 0.000000 0.000000 0.000000 0.000000 0.000000      000000
O1        4  2     1.000000-0.319276 0.652726-0.065550
 0.021569 0.033165 0.017929-0.004369-0.004031 0.001748      0111111111
O2        4  2     1.000000-0.102953 0.623052 0.102932
 0.021109 0.027420 0.017305-0.005915 0.000925 0.003184      0111111111
N1        3  2     1.000000 0.081954 0.752820 0.048941
 0.018811 0.021812 0.016146-0.002496 0.000355-0.000108      0111111111
N2        3  2     1.000000 0.291358 0.876083-0.004255
 0.023150 0.037120 0.016521-0.010674-0.000354 0.001486      0111111111
N3        3  2     1.000000-0.013029 0.768266-0.036712
 0.018997 0.021153 0.017912-0.000794-0.001209-0.000573      0111111111
C2        1  2     1.000000 0.116622 0.798670 0.002651
 0.020332 0.018417 0.017285-0.000278 0.000813-0.001002      0111111111
C4        1  2     1.000000-0.182606 0.686619-0.027856
 0.018792 0.018786 0.020065 0.002696-0.002592-0.001518      0111111111
C5        1  2     1.000000-0.232204 0.629369 0.018153
 0.017820 0.021202 0.021087-0.002930-0.000034 0.000246      0111111111
C6        1  2     1.000000-0.091396 0.666467 0.055810
 0.021229 0.017108 0.017464 0.001471 0.002370 0.000651      0111111111
C7        1  2     1.000000-0.266093 0.700541-0.113745
 0.026005 0.034667 0.016867 0.001384-0.002386 0.002246      0111111111
C8        1  2     1.000000-0.269097 0.511845 0.114458
 0.022769 0.026849 0.023855-0.005475 0.004344 0.004262      0111111111
O3        4  2     1.000000 0.542443 0.934385 0.081781
 0.025784 0.035788 0.017169-0.005658 0.001580-0.001858      0111111111
O4        4  2     1.000000 0.316304 0.821578 0.129164
 0.024343 0.032428 0.020354-0.008860-0.000186 0.000314      0111111111
N4        3  2     1.000000 0.948531 1.166987 0.289732
 0.047965 0.039317 0.020855-0.011183-0.007231-0.002810      0111111111
C9        1  2     1.000000 0.604504 0.967449 0.167259
 0.023583 0.017693 0.017609 0.000434-0.000920 0.000611      0111111111
C10       1  2     1.000000 0.533407 0.959483 0.213736
 0.029355 0.024647 0.021444-0.004266 0.001684 0.000771      0111111111
C11       1  2     1.000000 0.645627 1.026116 0.254065
 0.039968 0.028722 0.017120-0.004823 0.001749 0.000494      0111111111
C12       1  2     1.000000 0.834043 1.104122 0.249334
 0.034130 0.018938 0.020727 0.001170-0.007575-0.000183      0111111111
C13       1  2     1.000000 0.906297 1.110791 0.202808
 0.023910 0.026064 0.025477-0.003301-0.003115 0.000132      0111111111
C14       1  2     1.000000 0.794331 1.044577 0.162617
 0.025179 0.023957 0.018862 0.001627 0.000412 0.000183      0111111111
C15       1  2     1.000000 0.483690 0.904915 0.122884
 0.021059 0.019645 0.019894 0.001941 0.001691 0.001044      0111111111
H2a       2  1     1.000000 0.382674 0.895356 0.021892
 0.030833 0.000000 0.000000 0.000000 0.000000 0.000000      0111000000
H2b       2  1     1.000000 0.315237 0.913858-0.033606
 0.030833 0.000000 0.000000 0.000000 0.000000 0.000000      0111000000
H5        2  1     1.000000-0.352188 0.570355 0.022827
 0.024138 0.000000 0.000000 0.000000 0.000000 0.000000      0000000000
H7a       2  1     1.000000-0.383360 0.691873-0.136410
 0.039082 0.000000 0.000000 0.000000 0.000000 0.000000      0000000000
H7b       2  1     1.000000-0.163259 0.621794-0.123627
 0.039082 0.000000 0.000000 0.000000 0.000000 0.000000      0000000000
H7c       2  1     1.000000-0.216204 0.819832-0.113329
 0.039082 0.000000 0.000000 0.000000 0.000000 0.000000      0000000000
H8a       2  1     1.000000-0.266284 0.403993 0.096019
 0.036539 0.000000 0.000000 0.000000 0.000000 0.000000      0000000000
H8b       2  1     1.000000-0.257451 0.484961 0.148775
 0.036539 0.000000 0.000000 0.000000 0.000000 0.000000      0000000000
H8c       2  1     1.000000-0.394276 0.572471 0.106262
 0.036539 0.000000 0.000000 0.000000 0.000000 0.000000      0000000000
H4        2  1     0.000000 0.205601 0.783999 0.088456
 0.038920 0.000000 0.000000 0.000000 0.000000 0.000000      0000000000
H4a       2  1     1.000000 0.878487 1.190617 0.316561
 0.043868 0.000000 0.000000 0.000000 0.000000 0.000000      0111000000
H4b       2  1     1.000000 1.049642 1.237108 0.282894
 0.043868 0.000000 0.000000 0.000000 0.000000 0.000000      0111000000
H10       2  1     1.000000 0.408167 0.908373 0.217631
 0.030196 0.000000 0.000000 0.000000 0.000000 0.000000      0000000000
H11       2  1     1.000000 0.595299 1.019027 0.284732
 0.034352 0.000000 0.000000 0.000000 0.000000 0.000000      0000000000
H13       2  1     1.000000 1.032145 1.160827 0.198977
 0.030492 0.000000 0.000000 0.000000 0.000000 0.000000      0000000000
H14       2  1     1.000000 0.845086 1.051013 0.131987
 0.027279 0.000000 0.000000 0.000000 0.000000 0.000000      0000000000
H4N1      2  1     0.500000 0.157100 0.771060 0.075598
 0.028461 0.000000 0.000000 0.000000 0.000000 0.000000      0111000000
H4O4      2  1     0.500000 0.251247 0.797420 0.100434
 0.038710 0.000000 0.000000 0.000000 0.000000 0.000000      0111000000
----------------------------   s.u. block   ----------------------------
 0.001655 0.000000 0.000000 0.000000 0.000000 0.000000
 0.000000 0.000000
 0.000000 0.000000 0.000000 0.000000 0.000000 0.000000
 0.000000 0.000000 0.000000 0.000000 0.000000 0.000000
O1                 0.000000 0.000117 0.000108 0.000028
 0.000481 0.000523 0.000461 0.000400 0.000373 0.000364
O2                 0.000000 0.000115 0.000104 0.000028
 0.000474 0.000480 0.000454 0.000382 0.000361 0.000358
N1                 0.000000 0.000154 0.000128 0.000040
 0.000586 0.000554 0.000548 0.000453 0.000440 0.000429
N2                 0.000000 0.000166 0.000146 0.000043
 0.000612 0.000660 0.000577 0.000520 0.000487 0.000485
N3                 0.000000 0.000145 0.000125 0.000034
 0.000553 0.000542 0.000537 0.000439 0.000433 0.000408
C2                 0.000000 0.000180 0.000148 0.000042
 0.000659 0.000617 0.000620 0.000522 0.000513 0.000483
C4                 0.000000 0.000175 0.000151 0.000043
 0.000659 0.000614 0.000645 0.000519 0.000526 0.000491
C5                 0.000000 0.000179 0.000149 0.000043
 0.000657 0.000632 0.000656 0.000532 0.000536 0.000496
C6                 0.000000 0.000177 0.000146 0.000042
 0.000653 0.000596 0.000622 0.000519 0.000515 0.000477
C7                 0.000000 0.000182 0.000175 0.000042
 0.000740 0.000766 0.000655 0.000614 0.000555 0.000548
C8                 0.000000 0.000182 0.000164 0.000043
 0.000691 0.000697 0.000683 0.000575 0.000563 0.000549
O3                 0.000000 0.000125 0.000112 0.000029
 0.000506 0.000536 0.000473 0.000404 0.000384 0.000369
O4                 0.000000 0.000133 0.000116 0.000033
 0.000522 0.000510 0.000483 0.000410 0.000395 0.000390
N4                 0.000000 0.000207 0.000164 0.000044
 0.000845 0.000737 0.000635 0.000628 0.000582 0.000533
C9                 0.000000 0.000183 0.000149 0.000041
 0.000677 0.000615 0.000634 0.000524 0.000531 0.000479
C10                0.000000 0.000201 0.000158 0.000045
 0.000752 0.000677 0.000669 0.000583 0.000586 0.000529
C11                0.000000 0.000201 0.000162 0.000046
 0.000866 0.000731 0.000669 0.000632 0.000618 0.000538
C12                0.000000 0.000197 0.000158 0.000044
 0.000781 0.000632 0.000674 0.000582 0.000587 0.000512
C13                0.000000 0.000190 0.000163 0.000046
 0.000724 0.000691 0.000719 0.000574 0.000580 0.000540
C14                0.000000 0.000187 0.000151 0.000045
 0.000718 0.000673 0.000666 0.000565 0.000558 0.000509
C15                0.000000 0.000180 0.000154 0.000043
 0.000683 0.000629 0.000679 0.000543 0.000545 0.000495
H2a                0.000000 0.001897 0.001684 0.000494
 0.000000 0.000000 0.000000 0.000000 0.000000 0.000000
H2b                0.000000 0.001926 0.001677 0.000525
 0.000000 0.000000 0.000000 0.000000 0.000000 0.000000
H5                 0.000000-0.100000-0.100000-0.100000
 0.000000 0.000000 0.000000 0.000000 0.000000 0.000000
H7a                0.000000-0.100000-0.100000-0.100000
 0.000000 0.000000 0.000000 0.000000 0.000000 0.000000
H7b                0.000000-0.100000-0.100000-0.100000
 0.000000 0.000000 0.000000 0.000000 0.000000 0.000000
H7c                0.000000-0.100000-0.100000-0.100000
 0.000000 0.000000 0.000000 0.000000 0.000000 0.000000
H8a                0.000000-0.100000-0.100000-0.100000
 0.000000 0.000000 0.000000 0.000000 0.000000 0.000000
H8b                0.000000-0.100000-0.100000-0.100000
 0.000000 0.000000 0.000000 0.000000 0.000000 0.000000
H8c                0.000000-0.100000-0.100000-0.100000
 0.000000 0.000000 0.000000 0.000000 0.000000 0.000000
H4                 0.000000 0.000000 0.000000 0.000000
 0.000000 0.000000 0.000000 0.000000 0.000000 0.000000
H4a                0.000000 0.002087 0.001886 0.000553
 0.000000 0.000000 0.000000 0.000000 0.000000 0.000000
H4b                0.000000 0.002227 0.001968 0.000514
 0.000000 0.000000 0.000000 0.000000 0.000000 0.000000
H10                0.000000-0.100000-0.100000-0.100000
 0.000000 0.000000 0.000000 0.000000 0.000000 0.000000
H11                0.000000-0.100000-0.100000-0.100000
 0.000000 0.000000 0.000000 0.000000 0.000000 0.000000
H13                0.000000-0.100000-0.100000-0.100000
 0.000000 0.000000 0.000000 0.000000 0.000000 0.000000
H14                0.000000-0.100000-0.100000-0.100000
 0.000000 0.000000 0.000000 0.000000 0.000000 0.000000
H4N1               0.000000 0.004556 0.003684 0.001189
 0.000000 0.000000 0.000000 0.000000 0.000000 0.000000
H4O4               0.000000 0.004673 0.003926 0.001242
 0.000000 0.000000 0.000000 0.000000 0.000000 0.000000
--------------------------   Saved points   ----------------------------
    0
--------------------------   Fourier maxima   --------------------------
    1    1    1
max1      1  1     1.000000 0.809726 0.031649 0.691978      000  0  0  0
     0.17     0.16
max2      1  1     1.000000 0.259971 0.042833 0.346620      000  0  0  0
     0.20     0.15
max3      1  1     1.000000 0.707544 0.016588 0.700370      000  0  0  0
     0.14     0.13
max4      1  1     1.000000 0.006737 0.144345 0.063646      000  0  0  0
     0.17     0.12
max5      1  1     1.000000 0.498708 0.081115 0.567339      000  0  0  0
     0.15     0.12
max6      1  1     1.000000 0.101168 0.084838 0.277894      000  0  0  0
     0.17     0.12
max7      1  1     1.000000 0.490607 0.046897 0.513987      000  0  0  0
     0.14     0.12
max8      1  1     1.000000 0.141559 0.000031 0.274579      000  0  0  0
     0.14     0.12
max9      1  1     1.000000 0.103940 0.015562 0.319907      000  0  0  0
     0.12     0.11
max10     1  1     1.000000 0.493677-0.006647 0.622828      000  0  0  0
     0.13     0.11
--------------------------   Fourier minima   --------------------------
    1    1    1
min1      1  1     1.000000 0.969971 0.026510 0.504376      000  0  0  0
     0.19     0.19
min2      1  1     1.000000 0.292818 0.005380 0.786746      000  0  0  0
     0.23     0.19
min3      1  1     1.000000 0.907125 0.044661 0.477382      000  0  0  0
     0.19     0.19
min4      1  1     1.000000 0.075259 0.094229 0.511580      000  0  0  0
     0.23     0.18
min5      1  1     1.000000 0.745598 0.065958 0.211612      000  0  0  0
     0.19     0.18
min6      1  1     1.000000-0.003463 0.079674 0.446084      000  0  0  0
     0.22     0.18
min7      1  1     1.000000-0.013024 0.034152 0.534139      000  0  0  0
     0.18     0.17
min8      1  1     1.000000 0.049271 0.144094 0.481017      000  0  0  0
     0.21     0.17
min9      1  1     1.000000 0.272011 0.072781 0.876085      000  0  0  0
     0.18     0.16
min10     1  1     1.000000 0.421628 0.030733 0.876640      000  0  0  0
     0.21     0.15
------------------------------------------------------------------------
#m50
Version Jana2006
title
cell 6.6358 7.556 27.4226 90 94.418 90
esdcell 0.0004 0.0005 0.0016 0 0.002 0
spgroup P21/c 14 22
lattice P
symmetry x y z
symmetry -x y+1/2 -z+1/2
symmetry -x -y -z
symmetry x -y+1/2 z+1/2
unitsnumb 4
chemform C13 H16 N4 O4
formtab -62
atom C atradius 1.5 color 200200200
atom H atradius 1.5 color 255255255
atom N atradius 1.5 color 255
atom O atradius 1.5 color 255000000
roundmethod 1
end
*******************************************************************************
contour
  plane Plane#1
    pntplane 1 O3
    pntplane 1 O4
    pntplane 1 N1
    dltplane 0.1
    scpplane 4 4 0
    shfplane 0 1 0
    drawatom O4 Red 2
    !drawatom O3 Red 2
    drawatom N1 Blue 2
  endplane
end contour
dist
  angles 1 lsttype 1 dmax 3.3 dhmax 0.7
  selfirst N2 C2 N4 C12 H2a H2b H4a H4b
  selsecnd N2 C2 N4 C12 H2a H2b H4a H4b
end dist
fourier
  maptype 6
end fourier
refine
  cycles 40 fsquare 1 twmax 0.2 twdiff 0.2
  keep hydro triang C5 2 1 C6 C4 0.93 H5
  keep ADP riding C5 1.2 H5
  keep hydro triang C10 2 1 C11 C9 0.93 H10
  keep ADP riding C10 1.2 H10
  keep hydro triang C11 2 1 C10 C12 0.93 H11
  keep ADP riding C11 1.2 H11
  keep hydro triang C13 2 1 C14 C12 0.93 H13
  keep ADP riding C13 1.2 H13
  keep hydro triang C14 2 1 C13 C9 0.93 H14
  keep ADP riding C14 1.2 H14
  keep hydro tetrahed C7 1 3 O1 0.96 H7a H7c H7b
  keep ADP riding C7 1.5 H7a H7c H7b
  keep hydro tetrahed C8 1 3 O2 0.96 H8b H8c H8a
  keep ADP riding C8 1.5 H8b H8c H8a
  keep ADP riding N2 1.2 H2a H2b
  keep ADP riding N4 1.2 H4b H4a
  keep ADP riding O4 1.5 H4O4
  keep ADP riding N1 1.5 H4N1
end refine
;
