# Supplementary material for: A redetermination from the original data of the crystal structure of 2-amino-4,6-di­meth­oxy­pyrimidin-1-ium 4-amino­benzoate
Source: Acta Crystallogr E Crystallogr Commun. 2016 Mar 18;72(Pt 4):512–5. doi: 10.1107/S2056989016004321 (PMC4910325; doi:10.1107/S2056989016004321)
Supplement: Supplementary file 2 [file e-72-00512-Isup2.hkl]

#
# h,k,l, Fc-squared, Fo-squared, sigma(Fo-squared) and status flag
#
data_I
_shelx_title                             '   '
_shelx_refln_list_code                   4
_shelx_F_calc_maximum                    122.50
_exptl_crystal_F_000                     616
_reflns_d_resolution_high                ?

loop_
 _symmetry_equiv_pos_as_xyz
 'x, y, z'
 '-x, y+1/2, -z+1/2'
 '-x, -y, -z'
 'x, -y+1/2, z+1/2'

_cell_length_a                           6.6358(4)
_cell_length_b                           7.5560(5)
_cell_length_c                           27.4226(16)
_cell_angle_alpha                        90
_cell_angle_beta                         94.418(2)
_cell_angle_gamma                        90

_shelx_F_squared_multiplier              1.000

loop_
 _refln_index_h
 _refln_index_k
 _refln_index_l
 _refln_F_squared_calc
 _refln_F_squared_meas
 _refln_F_squared_sigma
 _refln_observed_status
   2   0   0   294.71   241.28     3.86 o
   3   0   0    83.78    76.11     1.78 o
   4   0   0     1.78     4.45     1.19 o
   5   0   0  1766.25  1749.55    28.50 o
   6   0   0    28.81    28.70     3.07 o
   7   0   0    19.05    22.76     4.95 o
   8   0   0     7.05     5.94     5.74 <
   1   1   0    11.84     8.02     0.59 o
   2   1   0   279.86   273.35     2.47 o
   3   1   0   333.04   304.23     3.36 o
   4   1   0   487.47   532.54     6.04 o
   5   1   0    75.65    75.41     4.06 o
   6   1   0    33.46    28.90     1.98 o
   7   1   0     0.98    -1.78     2.38 <
   8   1   0     0.91    -0.99     4.16 <
   0   2   0   175.73   144.29     2.67 o
   1   2   0 13799.40 15006.20   159.54 o
   2   2   0    16.75    14.94     1.09 o
   3   2   0   961.45   994.23    12.87 o
   4   2   0    53.89    49.88     1.98 o
   5   2   0   190.36   195.26     4.45 o
   6   2   0     3.20     2.87     2.67 <
   7   2   0    10.13    10.49     2.87 o
   8   2   0    12.99    17.22     6.73 <
   1   3   0    28.69    21.18     0.89 o
   2   3   0     8.02    14.35     0.89 o
   3   3   0  1246.02  1342.89    11.68 o
   4   3   0     9.84     8.41     1.29 o
   5   3   0    59.69    61.06     3.27 o
   6   3   0   112.66   111.93     4.75 o
   7   3   0    82.91    82.54     4.85 o
   8   3   0   141.47   128.16    10.19 o
   0   4   0   779.09   759.97    15.44 o
   1   4   0    39.63    48.00     1.88 o
   2   4   0   297.82   311.45     3.66 o
   3   4   0   129.40   139.15     2.47 o
   4   4   0    37.37    40.58     2.18 o
   5   4   0   473.33   450.90    13.46 o
   6   4   0     0.40     6.63     2.87 <
   7   4   0     2.20     4.35     3.96 <
   1   5   0   299.90   293.83     4.16 o
   2   5   0   817.57   832.02     7.52 o
   3   5   0    28.88    27.91     1.58 o
   4   5   0    34.87    33.65     2.57 o
   5   5   0   119.40   119.36     5.94 o
   6   5   0    78.14    69.67     6.83 o
   7   5   0    95.44    85.11     7.42 o
   0   6   0   118.52   130.24     8.71 o
   1   6   0     2.34     2.28     1.39 <
   2   6   0   796.26   806.09    10.09 o
   3   6   0   348.62   338.27     7.72 o
   4   6   0    40.10    34.84     3.86 o
   5   6   0    31.23    38.30     5.05 o
   6   6   0     0.00    -0.40     3.66 <
   1   7   0    90.96    89.27     4.06 o
   2   7   0     3.61     2.57     1.88 <
   3   7   0    81.23    62.55     3.66 o
   4   7   0    38.40    32.86     3.46 o
   5   7   0    30.27    15.74     4.45 o
   6   7   0    76.24    45.53    11.28 o
   0   8   0     7.39     4.55     3.17 <
   1   8   0   135.35   129.25     4.45 o
   2   8   0     2.42     5.15     2.38 <
   3   8   0    55.48    53.24     6.83 o
   4   8   0     3.89    -1.88     3.86 <
   1   9   0    13.48     9.30     3.96 <
   2   9   0     3.71    -1.68     6.83 <
   3   9   0    16.10     2.18     7.42 <
  -8   1   1     0.49     0.00     4.06 <
  -7   1   1    16.39    18.01     3.07 o
  -6   1   1     0.67     2.67     1.68 <
  -5   1   1    18.06    10.19     1.58 o
  -4   1   1   798.66   811.34    11.78 o
  -3   1   1  1684.73  1703.23    15.64 o
  -2   1   1  2514.12  2560.88    24.44 o
  -1   1   1 11352.70  8116.22   378.25 o
   1   1   1    35.37    32.16     0.79 o
   2   1   1   982.34   863.09     6.33 o
   3   1   1   233.34   275.33     2.97 o
   4   1   1   132.55   138.16     2.47 o
   5   1   1     1.09     0.49     1.29 <
   6   1   1   294.52   322.34     6.33 o
   7   1   1   106.50   109.06     5.25 o
   8   1   1    24.21    35.23     4.45 o
  -8   2   1    44.02    34.14     6.04 o
  -7   2   1    96.82    98.08     3.96 o
  -6   2   1   540.29   541.55     9.30 o
  -5   2   1    10.54    16.43     2.18 o
  -4   2   1   140.91   117.77     2.47 o
  -3   2   1   563.20   597.57     6.33 o
  -2   2   1   557.01   605.38     6.14 o
   0   2   1   586.32   552.53     5.94 o
   1   2   1   428.25   390.62     3.96 o
   2   2   1   137.61   129.45     1.68 o
   3   2   1     5.60     4.16     0.69 o
   4   2   1  2698.02  2769.90    37.90 o
   5   2   1   110.05   101.14     2.87 o
   6   2   1     6.01     5.34     2.28 <
   7   2   1     1.76    -0.99     4.26 <
   8   2   1    78.24    78.38     6.14 o
  -8   3   1    21.73     8.71    16.92 <
  -7   3   1   160.01   159.73     6.93 o
  -6   3   1    30.48    35.23     4.85 o
  -5   3   1   177.31   178.74     4.75 o
  -4   3   1     8.34     8.71     1.29 o
  -3   3   1  1212.64  1303.80    14.15 o
  -2   3   1   516.68   479.89     4.35 o
  -1   3   1     7.60    16.53     0.99 o
   0   3   1  1276.46  1277.97    10.69 o
   1   3   1   276.16   279.48     2.87 o
   2   3   1   651.00   654.37     5.84 o
   3   3   1    24.68    30.98     1.19 o
   4   3   1   255.04   262.17     4.45 o
   5   3   1     0.03     2.18     2.57 <
   6   3   1    18.99    19.99     2.77 o
   7   3   1   103.25   106.98     5.34 o
   8   3   1   150.16   133.21     7.72 o
  -7   4   1     3.40     1.29     4.75 <
  -6   4   1   316.20   319.17     9.40 o
  -5   4   1    14.15     8.31     2.08 o
  -4   4   1    97.04    90.85     3.76 o
  -3   4   1    10.97    11.88     1.19 o
  -2   4   1  1797.40  1849.70    15.04 o
  -1   4   1   929.44   914.36     8.31 o
   0   4   1    19.99    21.38     1.29 o
   1   4   1  1958.60  2012.80    15.34 o
   2   4   1  2745.30  2785.54    21.77 o
   3   4   1   460.66   459.80     5.05 o
   4   4   1    14.71    11.38     1.68 o
   5   4   1    17.98    14.55     2.67 o
   6   4   1    43.69    47.31     4.65 o
   7   4   1     6.19     3.76     3.76 <
  -7   5   1     0.48     1.58     4.06 <
  -6   5   1    17.44    22.27     6.23 o
  -5   5   1     0.39     0.99     2.18 <
  -4   5   1   113.30   113.61     3.76 o
  -3   5   1     0.42     0.20     1.19 <
  -2   5   1   290.91   316.30     4.06 o
  -1   5   1   429.49   445.75     5.15 o
   0   5   1    42.70    38.99     1.78 o
   1   5   1   229.10   230.49     3.27 o
   2   5   1     5.57     2.57     1.19 <
   3   5   1   149.06   136.28     2.77 o
   4   5   1   224.42   217.33     5.44 o
   5   5   1    56.47    50.77     5.44 o
   6   5   1    18.27    22.07     4.55 o
   7   5   1    13.58     8.31     4.65 <
  -6   6   1    73.17    64.23     5.94 o
  -5   6   1     6.51     6.43     3.07 <
  -4   6   1     3.56     0.49     2.97 <
  -3   6   1     3.32     1.48     2.18 <
  -2   6   1     0.00     3.27     1.48 <
  -1   6   1    28.37    25.93     1.78 o
   0   6   1   321.67   319.27     6.04 o
   1   6   1    22.59    15.64     1.68 o
   2   6   1   275.35   268.50     4.85 o
   3   6   1   179.98   188.73     4.85 o
   4   6   1    90.68   104.11     4.65 o
   5   6   1   209.10   206.64    12.47 o
   6   6   1     4.82     5.74     4.35 <
  -6   7   1     5.25    15.24     9.01 <
  -5   7   1   105.48   116.19     7.72 o
  -4   7   1    46.94    43.55     3.96 o
  -3   7   1     0.55     3.86     2.18 <
  -2   7   1     5.65     8.31     1.98 o
  -1   7   1     0.03    -0.40     1.98 <
   0   7   1   742.63   743.84    12.07 o
   1   7   1   116.12   110.75     3.56 o
   2   7   1   141.58   134.89     4.06 o
   3   7   1    41.55    35.23     3.36 o
   4   7   1     8.36     7.52     3.66 <
   5   7   1     0.00    -0.40     4.85 <
   6   7   1    40.12    28.30    10.19 <
  -4   8   1   115.40   111.14     7.72 o
  -3   8   1    15.79     5.25     3.76 <
  -2   8   1     5.42     5.54     3.07 <
  -1   8   1    33.89    33.06     2.97 o
   0   8   1     0.64     0.30     2.18 <
   1   8   1    11.12     7.92     4.45 <
   2   8   1     0.47    -0.20     2.47 <
   3   8   1    51.49    38.40     4.26 o
   4   8   1     0.06     1.29     4.35 <
  -3   9   1    21.52    15.24     6.33 <
  -2   9   1     5.69     2.77     5.54 <
  -1   9   1    66.16    78.98     5.64 o
   0   9   1    21.35    18.21     3.46 o
   1   9   1    50.77    41.76     4.35 o
   2   9   1   106.41    85.21     6.23 o
   3   9   1     7.42    -6.14    14.05 <
  -8   0   2    48.71    44.63     8.81 o
  -7   0   2   745.74   773.33    20.88 o
  -6   0   2     4.25     6.33     2.87 <
  -5   0   2  1180.48  1149.51    20.19 o
  -4   0   2  2453.69  2652.72    34.34 o
  -3   0   2   357.81   379.74     6.23 o
  -2   0   2  4608.15  4511.14    37.81 o
   1   0   2  1929.00   858.44    52.45 o
   2   0   2    14.34    10.00     0.59 o
   3   0   2  1965.10  2030.42    29.79 o
   4   0   2   375.56   378.45     6.14 o
   5   0   2    45.22    47.41     2.18 o
   6   0   2    47.79    49.98     3.07 o
   7   0   2   157.28   156.86     8.61 o
   8   0   2    38.46    39.19     8.02 o
  -8   1   2    11.75    12.77     5.25 <
  -7   1   2     2.22    -0.40     1.88 <
  -6   1   2    27.25    26.52     2.18 o
  -5   1   2   396.01   380.43     5.74 o
  -4   1   2   529.64   578.76     5.74 o
  -3   1   2   157.43   150.63     1.98 o
  -2   1   2  3739.50  3542.54    29.59 o
  -1   1   2  2007.11  1873.36    27.12 o
   1   1   2  2108.44  2062.58    30.98 o
   2   1   2   545.10   508.10     4.95 o
   3   1   2   112.93    95.90     1.58 o
   4   1   2   117.36   111.64     1.98 o
   5   1   2   519.98   552.34     7.82 o
   6   1   2   403.23   411.31     7.82 o
   7   1   2   313.84   324.02     9.20 o
   8   1   2     0.79     3.66     5.25 <
  -8   2   2    10.49     9.30     6.04 <
  -7   2   2     1.58     2.57     1.98 <
  -6   2   2     0.64     1.78     2.28 <
  -5   2   2   237.74   249.00     6.23 o
  -4   2   2    46.97    51.56     2.08 o
  -3   2   2     6.26     1.68     0.89 <
  -2   2   2   102.91    99.86     1.39 o
  -1   2   2 13439.40 14491.50   158.84 o
   0   2   2 10917.60 11714.80   101.24 o
   1   2   2  4543.06  4390.99    33.06 o
   2   2   2   488.19   519.88     5.15 o
   3   2   2     6.95     3.56     0.59 o
   4   2   2   346.65   339.46     4.95 o
   5   2   2   138.19   146.37     3.56 o
   6   2   2    46.17    41.76     2.47 o
   7   2   2    31.10    36.52     4.85 o
   8   2   2     0.15    -2.28     5.34 <
  -8   3   2    13.67    14.55     4.85 <
  -7   3   2     2.88     7.62     4.26 <
  -6   3   2     0.01    -2.67     2.67 <
  -5   3   2    24.62    24.54     2.87 o
  -4   3   2   178.26   163.59     3.56 o
  -3   3   2    91.94   112.62     1.98 o
  -2   3   2  4193.41  4443.94    35.83 o
  -1   3   2    34.38    32.56     0.99 o
   0   3   2  1429.53  1441.46    12.07 o
   1   3   2  4365.12  4416.42    32.16 o
   2   3   2     0.20     1.98     0.69 <
   3   3   2  1053.30  1092.50    13.76 o
   4   3   2   186.32   183.59     5.94 o
   5   3   2     2.12     1.88     1.98 <
   6   3   2     1.11     3.27     2.87 <
   7   3   2   163.12   166.26     8.71 o
   8   3   2   402.74   421.11    16.53 o
  -7   4   2    50.41    44.63     4.95 o
  -6   4   2     0.67    -1.29     3.27 <
  -5   4   2    16.91    15.54     2.18 o
  -4   4   2    19.72    15.44     1.78 o
  -3   4   2   202.62   212.78     3.46 o
  -2   4   2  4489.32  4524.79    38.10 o
  -1   4   2  1669.62  1706.50    14.15 o
   0   4   2   142.93   130.34     2.08 o
   1   4   2  2697.62  2712.80    23.36 o
   2   4   2     8.67     7.62     0.99 o
   3   4   2   946.66   945.73     9.50 o
   4   4   2   160.73   152.81     3.86 o
   5   4   2    17.91    13.86     2.77 o
   6   4   2     3.27    -0.40     3.36 <
   7   4   2   165.09   164.09     6.83 o
  -7   5   2    39.61    44.83     4.65 o
  -6   5   2     0.94     2.97     2.97 <
  -5   5   2    69.98    61.56     3.66 o
  -4   5   2    45.47    44.73     2.77 o
  -3   5   2   193.16   193.28     3.66 o
  -2   5   2    86.40    88.77     2.18 o
  -1   5   2  1993.27  2121.66    18.61 o
   0   5   2    27.76    29.59     1.58 o
   1   5   2   195.25   195.56     3.27 o
   2   5   2   733.28   748.19     8.31 o
   3   5   2   167.38   165.57     3.27 o
   4   5   2    29.53    36.22     2.47 o
   5   5   2     8.66    10.39     3.27 o
   6   5   2     0.74     5.64     3.17 <
   7   5   2    12.97    13.36     7.92 <
  -6   6   2     0.42     5.25     4.35 <
  -5   6   2    70.88    64.53     4.45 o
  -4   6   2    23.62    19.89     6.23 o
  -3   6   2   253.85   251.48     6.04 o
  -2   6   2   809.00   829.64    11.08 o
  -1   6   2    66.55    63.44     2.47 o
   0   6   2     4.84     4.16     1.58 <
   1   6   2    59.75    54.63     3.56 o
   2   6   2    63.91    57.50     2.18 o
   3   6   2    81.44    72.94     3.36 o
   4   6   2    99.87    92.83     6.73 o
   5   6   2     4.61    -0.79     3.07 <
   6   6   2    13.34     8.31     4.06 <
  -6   7   2     8.51    -5.54     9.11 <
  -5   7   2     0.40     1.09     9.90 <
  -4   7   2    42.52    44.54     4.35 o
  -3   7   2    90.03    86.40     3.56 o
  -2   7   2     1.24     1.09     2.18 <
  -1   7   2     2.65     3.96     1.98 <
   0   7   2     4.90     6.93     1.88 o
   1   7   2   112.13   113.12     3.76 o
   2   7   2    33.92    29.89     2.38 o
   3   7   2   252.96   248.61     7.03 o
   4   7   2   188.17   184.57     7.92 o
   5   7   2     0.25     1.19     4.55 <
  -4   8   2     9.12     4.26     5.34 <
  -3   8   2   250.89   245.84    15.14 o
  -2   8   2     4.56     6.43     3.27 <
  -1   8   2    80.14    84.52     4.35 o
   0   8   2     9.00    14.45     2.57 o
   1   8   2    84.62    97.19     4.45 o
   2   8   2     0.80    -1.39     3.07 <
   3   8   2    12.60    15.44     8.12 <
   4   8   2   318.22   320.06    12.17 o
  -3   9   2    12.23     1.98     7.52 <
  -2   9   2    12.19     5.15     4.45 <
  -1   9   2    26.64    22.47     3.96 o
   0   9   2    15.56    13.06     3.46 o
   1   9   2    11.17    13.86     3.86 o
   2   9   2     4.27     2.87     4.75 <
   3   9   2    14.85    -6.73     6.73 <
  -8   1   3     3.26     7.32     5.15 <
  -7   1   3    23.07    18.31     2.67 o
  -6   1   3    12.11    12.96     1.88 o
  -5   1   3   189.43   195.07     4.55 o
  -4   1   3   315.47   329.07     3.86 o
  -3   1   3  1918.29  2010.82    15.74 o
  -2   1   3   425.44   460.40     6.23 o
  -1   1   3  7188.80  7439.88    93.43 o
   0   1   3  2722.11  1527.17   109.66 o
   1   1   3   746.96   628.34     7.32 o
   2   1   3  1300.90  1261.74     9.70 o
   3   1   3    43.11    40.97     0.99 o
   4   1   3   171.61   148.95     3.46 o
   5   1   3   130.64   123.91     2.38 o
   6   1   3    10.26     8.61     3.07 <
   7   1   3   465.23   511.56    12.17 o
   8   1   3    41.40    36.62     4.85 o
  -8   2   3   160.91   151.32    10.29 o
  -7   2   3    11.63     9.70     2.57 o
  -6   2   3   255.99   246.03     6.23 o
  -5   2   3    52.47    63.14     2.57 o
  -4   2   3    83.40    93.82     3.07 o
  -3   2   3   239.87   216.44     3.46 o
  -2   2   3    59.87    57.80     1.39 o
  -1   2   3  4381.78  4303.80    28.50 o
   0   2   3  5091.64  5069.90    40.97 o
   1   2   3    19.97    28.50     0.99 o
   2   2   3   205.96   202.19     2.28 o
   3   2   3     5.58     2.47     0.79 o
   4   2   3   125.07   131.13     2.67 o
   5   2   3     0.00    -1.68     1.68 <
   6   2   3   493.18   475.84     9.01 o
   7   2   3     2.24     9.50     4.75 <
   8   2   3    26.57    34.84     6.33 o
  -8   3   3     1.12     2.87     3.86 <
  -7   3   3     0.06    -0.30     3.96 <
  -6   3   3    26.27    24.54     5.54 o
  -5   3   3    92.22    72.15     3.96 o
  -4   3   3     1.55     2.47     1.19 <
  -3   3   3   852.18   871.61    10.09 o
  -2   3   3  5416.52  5883.62    50.87 o
  -1   3   3     0.28     0.30     0.59 <
   0   3   3   114.65   102.13     1.58 o
   1   3   3   265.82   225.55     3.27 o
   2   3   3   412.91   378.65     4.16 o
   3   3   3  1081.36  1050.64    12.77 o
   4   3   3    80.56    88.97     3.36 o
   5   3   3     1.26     1.48     1.98 <
   6   3   3    20.73    18.31     2.47 o
   7   3   3    87.47    82.34     4.65 o
   8   3   3   132.05   121.04     7.82 o
  -7   4   3     5.37    -2.57     3.76 <
  -6   4   3     0.19     4.16     3.66 <
  -5   4   3     6.60    10.09     2.18 o
  -4   4   3    67.45    62.75     3.66 o
  -3   4   3   194.95   209.32     3.27 o
  -2   4   3  4832.49  4958.37    33.55 o
  -1   4   3    68.03    83.92     1.68 o
   0   4   3    87.35    74.42     1.98 o
   1   4   3   232.80   245.04     3.17 o
   2   4   3   214.91   206.94     2.77 o
   3   4   3   701.23   709.40     7.92 o
   4   4   3     3.50     2.08     1.68 <
   5   4   3    25.55    23.16     3.07 o
   6   4   3    19.23    11.98     4.85 <
   7   4   3    13.23    11.08     3.76 <
  -7   5   3     2.97     0.89     3.96 <
  -6   5   3    37.35    47.11     5.25 o
  -5   5   3     2.88     1.39     2.38 <
  -4   5   3   253.30   237.72     8.81 o
  -3   5   3    26.75    23.36     1.78 o
  -2   5   3    84.70    76.80     2.08 o
  -1   5   3    86.55    86.99     3.27 o
   0   5   3    53.39    51.96     2.18 o
   1   5   3   274.73   277.70     3.76 o
   2   5   3  1109.02  1156.43    11.18 o
   3   5   3    39.84    40.77     1.98 o
   4   5   3     4.17     6.14     2.47 <
   5   5   3   104.67   104.01     5.34 o
   6   5   3    56.75    57.01     5.15 o
   7   5   3    15.25    12.37     7.03 <
  -6   6   3     2.73     8.71     4.26 <
  -5   6   3    25.10    15.74     3.17 o
  -4   6   3     0.37     0.99     2.28 <
  -3   6   3   796.28   804.41    13.06 o
  -2   6   3   230.48   232.38     4.06 o
  -1   6   3    49.75    49.19     2.38 o
   0   6   3    36.45    39.88     2.47 o
   1   6   3    70.71    69.97     2.47 o
   2   6   3    16.01    18.41     1.88 o
   3   6   3   941.00   966.12    14.55 o
   4   6   3   136.73   127.77    18.51 o
   5   6   3    88.30    80.76     6.04 o
   6   6   3   128.81   116.39     8.02 o
  -6   7   3     0.08    29.00    13.56 <
  -5   7   3    38.51    43.15    10.49 o
  -4   7   3     0.24    -0.10     2.97 <
  -3   7   3     0.06    -0.49     3.86 <
  -2   7   3    14.36    10.29     1.88 o
  -1   7   3     2.50     5.25     1.98 <
   0   7   3    15.95    10.69     2.08 o
   1   7   3   254.65   260.88     4.85 o
   2   7   3    38.48    38.89     2.57 o
   3   7   3    18.33    14.05     3.27 o
   4   7   3    11.00     7.72     3.27 <
   5   7   3    46.82    55.32     6.93 o
  -4   8   3    11.03    15.44     5.15 o
  -3   8   3    49.83    38.20     4.65 o
  -2   8   3     8.22     2.77     2.57 <
  -1   8   3     2.45     0.30     2.38 <
   0   8   3    36.89    39.69     3.07 o
   1   8   3     5.23     4.65     2.77 <
   2   8   3    57.68    49.88     3.46 o
   3   8   3   756.15   758.19    20.39 o
   4   8   3     0.15     6.73     6.23 <
  -3   9   3     8.54    10.99     5.94 <
  -2   9   3     3.35    -0.30     4.06 <
  -1   9   3    79.80    58.69     6.04 o
   0   9   3   162.46   142.81     6.14 o
   1   9   3    26.51    19.99     3.76 o
   2   9   3    57.24    61.06     4.85 o
   3   9   3     6.79    -5.05     8.12 <
  -8   0   4     0.02    -6.73     6.73 <
  -7   0   4    25.47    27.81     3.76 o
  -6   0   4   243.67   247.02     7.22 o
  -5   0   4    45.51    40.08     3.86 o
  -4   0   4   158.15   203.58     5.64 o
  -3   0   4    39.43    34.24     1.58 o
  -2   0   4   198.98   183.29     2.57 o
   1   0   4  1352.94  1224.03    24.05 o
   2   0   4   526.47   474.95     6.33 o
   3   0   4   169.86   174.48     2.77 o
   4   0   4   259.33   252.47     4.26 o
   5   0   4   845.14   811.04    12.07 o
   6   0   4     2.56    -4.16     4.16 <
   7   0   4    56.45    64.63     7.22 o
   8   0   4     9.74    16.33     5.54 <
  -8   1   4     1.46     0.99     3.76 <
  -7   1   4    15.17    13.46     2.47 o
  -6   1   4   132.79   122.72     4.06 o
  -5   1   4   358.34   351.93     5.74 o
  -4   1   4  1166.71  1269.65    11.78 o
  -3   1   4  4335.55  4875.04    46.02 o
  -2   1   4   182.45   206.54     3.36 o
  -1   1   4   120.17    96.20     1.29 o
   0   1   4    30.90    35.73     0.99 o
   1   1   4  2588.29  2366.71    20.98 o
   2   1   4  2025.49  2018.64    21.18 o
   3   1   4    99.68    96.39     1.39 o
   4   1   4    43.54    46.32     1.48 o
   5   1   4   222.60   212.88     3.46 o
   6   1   4  1467.60  1534.79    21.18 o
   7   1   4   727.20   744.93    14.15 o
   8   1   4    24.76    27.61     4.95 o
  -8   2   4    15.97    11.28     3.66 o
  -7   2   4    53.87    44.63     3.76 o
  -6   2   4   138.68   140.43     5.15 o
  -5   2   4    74.47    67.30     2.18 o
  -4   2   4   336.40   363.31     4.85 o
  -3   2   4   423.99   444.27     7.03 o
  -2   2   4   654.74   648.93     6.43 o
  -1   2   4  3020.79  2859.07    21.77 o
   0   2   4  1206.55  1133.47    11.28 o
   1   2   4  1246.30  1220.27    13.36 o
   2   2   4   453.29   448.03     4.35 o
   3   2   4   373.40   364.89     6.43 o
   4   2   4     6.51     4.55     0.89 o
   5   2   4     7.51    10.19     1.68 o
   6   2   4     0.91     0.99     1.78 <
   7   2   4    17.27    15.83     3.86 o
   8   2   4     4.92    -0.40     6.93 <
  -8   3   4    28.83    30.88     4.55 o
  -7   3   4     5.77    10.49     4.95 <
  -6   3   4    16.78    13.26     3.27 o
  -5   3   4   276.30   268.40     6.33 o
  -4   3   4     7.70     9.01     1.58 o
  -3   3   4   586.80   576.58     7.32 o
  -2   3   4   190.47   204.37     3.07 o
  -1   3   4    20.99    18.70     0.89 o
   0   3   4   796.62   749.58     6.93 o
   1   3   4  1276.22  1257.38    10.59 o
   2   3   4     4.29     1.19     0.69 <
   3   3   4     5.01     3.27     0.99 o
   4   3   4   337.58   320.75     5.25 o
   5   3   4    19.39    15.93     3.46 o
   6   3   4     2.84    -0.69     3.46 <
   7   3   4    36.11    31.67     5.64 o
   8   3   4   106.83    90.26     8.31 o
  -7   4   4   100.89   134.00     6.23 o
  -6   4   4   211.36   195.26     8.71 o
  -5   4   4    11.29    14.15     2.67 o
  -4   4   4   202.07   201.20     4.06 o
  -3   4   4   309.34   337.88     5.34 o
  -2   4   4  3754.58  3819.25    32.76 o
  -1   4   4   275.66   270.68     3.86 o
   0   4   4    12.65    11.98     0.99 o
   1   4   4   108.37   112.82     2.18 o
   2   4   4   460.49   467.72     5.84 o
   3   4   4   381.70   398.74     5.15 o
   4   4   4   128.30   123.81     3.76 o
   5   4   4   445.24   426.35    12.07 o
   6   4   4     3.60     9.80     2.97 o
   7   4   4     0.06    -0.10     3.17 <
  -7   5   4     0.07     1.19     3.86 <
  -6   5   4     6.29     9.30     4.95 <
  -5   5   4    18.75    15.54     2.67 o
  -4   5   4    21.88    22.66     2.57 o
  -3   5   4    26.13    27.71     1.68 o
  -2   5   4     9.08     8.21     1.29 o
  -1   5   4   109.63   111.83     2.28 o
   0   5   4    92.60    84.22     2.47 o
   1   5   4     1.34     3.46     1.19 <
   2   5   4   743.17   751.16     8.61 o
   3   5   4     6.66     7.82     1.98 o
   4   5   4     7.34     8.51     2.67 o
   5   5   4    38.91    33.35     3.76 o
   6   5   4    69.70    64.63     4.75 o
   7   5   4    55.17    59.28     7.72 o
  -6   6   4     0.07    -3.17     4.26 <
  -5   6   4    50.84    36.12     3.66 o
  -4   6   4   237.60   242.37     6.04 o
  -3   6   4   685.00   687.82    12.47 o
  -2   6   4    64.51    59.08     2.18 o
  -1   6   4    55.64    57.50     2.18 o
   0   6   4    26.56    28.01     2.28 o
   1   6   4    34.30    39.49     2.08 o
   2   6   4  1372.88  1370.90    19.60 o
   3   6   4     0.01    -0.30     1.58 <
   4   6   4   175.82   196.15     7.52 o
   5   6   4    75.33    87.78     9.50 o
   6   6   4    31.22    35.43     5.25 o
  -6   7   4     2.67    15.54     8.21 <
  -5   7   4     0.03    -2.18     5.15 <
  -4   7   4    72.42    59.48     6.04 o
  -3   7   4     0.00     2.28     2.47 <
  -2   7   4    71.07    61.06     2.77 o
  -1   7   4   105.38    98.27     3.07 o
   0   7   4   321.01   340.25     7.32 o
   1   7   4    62.74    64.23     2.67 o
   2   7   4   241.43   244.05     5.54 o
   3   7   4     3.49    -0.20     2.77 <
   4   7   4    94.79    87.39     5.54 o
   5   7   4   111.82   119.36     7.42 o
  -4   8   4   294.34   265.63    14.75 o
  -3   8   4   441.64   478.01    12.37 o
  -2   8   4    21.01    27.71     3.96 o
  -1   8   4    66.45    66.01     4.85 o
   0   8   4    58.30    58.98     3.46 o
   1   8   4    11.81     7.62     2.38 o
   2   8   4    76.98    89.27     4.16 o
   3   8   4    16.29    15.44     3.96 o
   4   8   4     2.69     2.38     4.16 <
  -3   9   4    81.75    86.50     7.13 o
  -2   9   4     0.43     3.17     4.75 <
  -1   9   4    53.39    43.64     4.16 o
   0   9   4     0.01    -0.89     3.76 <
   1   9   4   156.20   161.61     8.12 o
   2   9   4   192.14   175.96     7.82 o
   3   9   4     7.70     6.73     7.42 <
  -8   1   5    21.80    16.53     4.26 o
  -7   1   5    89.07    79.57     3.56 o
  -6   1   5     5.16     5.15     1.98 <
  -5   1   5   163.73   163.00     3.96 o
  -4   1   5   586.66   579.16     7.92 o
  -3   1   5   183.53   199.52     2.97 o
  -2   1   5     0.38     1.58     1.09 <
  -1   1   5    49.06    47.31     0.99 o
   0   1   5  3466.96  3242.17    31.37 o
   1   1   5  2585.89  2576.32    19.40 o
   2   1   5  2683.96  2656.48    23.36 o
   3   1   5   169.52   154.49     2.08 o
   4   1   5    17.02    19.89     1.19 o
   5   1   5   472.68   462.18     6.14 o
   6   1   5   826.80   846.77    18.01 o
   7   1   5   523.75   533.93    13.06 o
   8   1   5     3.90     7.13     4.65 <
  -8   2   5    39.81    43.84     4.85 o
  -7   2   5    26.21     9.50     3.86 <
  -6   2   5     3.60     7.92     2.28 o
  -5   2   5     2.35     1.68     1.48 <
  -4   2   5   475.74   504.54     5.74 o
  -3   2   5   237.30   293.04     3.46 o
  -2   2   5    20.89    20.09     0.89 o
  -1   2   5   499.49   541.25     4.75 o
   0   2   5  1371.08  1310.63    10.59 o
   1   2   5   108.22   104.11     1.29 o
   2   2   5     5.76     3.36     0.49 o
   3   2   5   597.53   597.96     7.03 o
   4   2   5   356.85   346.39     5.05 o
   5   2   5    43.51    47.80     2.18 o
   6   2   5    25.68    29.49     2.67 o
   7   2   5     5.12     2.08     5.34 <
   8   2   5    54.83    53.15     7.13 o
  -8   3   5     0.22    -0.99     4.55 <
  -7   3   5    48.36    53.44     4.85 o
  -6   3   5    35.63    31.87     3.17 o
  -5   3   5    22.70    25.63     2.18 o
  -4   3   5   359.10   381.02     5.74 o
  -3   3   5   159.44   159.44     3.07 o
  -2   3   5   230.00   237.92     4.75 o
  -1   3   5    59.95    65.32     1.48 o
   0   3   5     0.01     0.59     0.69 <
   1   3   5  1120.03  1156.63    11.68 o
   2   3   5    28.20    32.76     1.29 o
   3   3   5    42.40    44.34     1.68 o
   4   3   5   375.36   382.11     7.13 o
   5   3   5  1163.85  1177.42    25.24 o
   6   3   5     1.15     1.39     2.28 <
   7   3   5   374.89   387.56    12.77 o
   8   3   5    67.62    67.10    11.88 o
  -7   4   5     7.05     3.66     3.96 <
  -6   4   5    58.92    39.29     3.96 o
  -5   4   5   254.34   248.11     5.84 o
  -4   4   5     2.92     4.16     1.58 <
  -3   4   5    51.10    51.27     2.28 o
  -2   4   5   319.43   292.05     4.06 o
  -1   4   5    16.80    13.06     0.89 o
   0   4   5   170.16   169.63     2.77 o
   1   4   5   488.88   479.00     6.14 o
   2   4   5     2.14     2.67     1.09 <
   3   4   5     0.38    -1.09     1.09 <
   4   4   5   832.59   884.77    18.70 o
   5   4   5     3.60     7.13     3.36 <
   6   4   5    51.54    43.35     5.34 o
   7   4   5    27.18    33.25     4.85 o
  -7   5   5     0.23    -4.75     4.75 <
  -6   5   5    19.01    23.26     3.46 o
  -5   5   5    83.74    68.09     3.66 o
  -4   5   5   116.01   115.50     4.06 o
  -3   5   5    13.25    16.03     1.68 o
  -2   5   5   210.57   224.06     3.56 o
  -1   5   5   468.16   486.92     5.64 o
   0   5   5     0.45     0.40     0.99 <
   1   5   5   207.96   213.37     3.46 o
   2   5   5    66.59    56.51     2.18 o
   3   5   5   382.21   401.61     6.43 o
   4   5   5   463.74   480.98    10.59 o
   5   5   5     5.28     5.54     2.77 <
   6   5   5     4.29     5.74     4.45 <
   7   5   5    33.64    33.65     4.85 o
  -6   6   5     2.95    -2.47     3.76 <
  -5   6   5   115.25   106.69     4.85 o
  -4   6   5   196.16   189.82     5.44 o
  -3   6   5  1613.83  1627.12    22.76 o
  -2   6   5   530.51   556.49     8.91 o
  -1   6   5   220.29   219.51     3.86 o
   0   6   5    11.28    14.94     1.58 o
   1   6   5    15.73    15.04     1.58 o
   2   6   5   145.23   147.96     6.43 o
   3   6   5   219.48   191.40     4.85 o
   4   6   5     6.44     2.38     3.27 <
   5   6   5    74.49    75.61     6.04 o
   6   6   5     0.60    -1.39     3.86 <
  -6   7   5     4.54    -9.20     9.20 <
  -5   7   5    41.74    34.64     5.84 o
  -4   7   5   136.65   146.87     6.83 o
  -3   7   5    14.10    22.96     3.96 o
  -2   7   5    27.13    25.53     2.18 o
  -1   7   5   212.82   215.15     4.45 o
   0   7   5    34.99    33.65     2.38 o
   1   7   5    14.97     8.81     1.88 o
   2   7   5     8.13    10.39     2.08 o
   3   7   5    41.17    49.78     4.35 o
   4   7   5    51.41    51.46     4.45 o
   5   7   5    89.81    85.41     7.22 o
  -4   8   5   261.55   236.63    10.59 o
  -3   8   5     4.08     3.76     3.27 <
  -2   8   5     5.97     5.84     3.46 <
  -1   8   5    77.03    70.66     4.45 o
   0   8   5    22.67    24.05     2.67 o
   1   8   5    37.28    38.30     3.27 o
   2   8   5     3.16    -0.10     2.77 <
   3   8   5   230.71   218.52     8.12 o
   4   8   5    46.83    34.24     4.75 o
  -3   9   5     2.42    -6.43     7.22 <
  -2   9   5    58.50    44.83     4.95 o
  -1   9   5    48.45    56.11     6.63 o
   0   9   5   135.18   134.79     8.71 o
   1   9   5   135.15   119.06     6.23 o
   2   9   5    46.58    40.08     6.63 o
   3   9   5    28.46    20.19     7.32 <
  -8   0   6   215.21   171.21     9.30 o
  -7   0   6     5.34     2.87     2.87 <
  -6   0   6   143.80   143.30     5.34 o
  -5   0   6   365.07   374.39     6.73 o
  -4   0   6   376.01   402.70     7.52 o
  -3   0   6   566.57   576.58     9.80 o
  -2   0   6    17.60     8.31     7.13 <
  -1   0   6   613.34   568.07    10.59 o
   0   0   6   777.28   760.96    16.23 o
   1   0   6   346.18   357.96     4.75 o
   2   0   6  5523.03  5804.05    71.45 o
   3   0   6   330.58   353.91     7.22 o
   4   0   6    10.03    13.46     2.38 o
   5   0   6   733.03   778.58    11.38 o
   6   0   6   473.64   480.09    13.86 o
   7   0   6     1.76     2.18     5.25 <
   8   0   6    33.23    21.87     9.30 <
  -8   1   6    48.34    56.02     3.96 o
  -7   1   6    34.78    37.01     2.97 o
  -6   1   6    47.77    49.68     3.17 o
  -5   1   6     0.02     0.59     1.48 <
  -4   1   6   707.04   758.29     6.73 o
  -3   1   6   907.50   980.87     8.41 o
  -2   1   6   126.69   141.92     1.58 o
  -1   1   6   227.31   228.52     2.38 o
   0   1   6   169.86   187.05     2.08 o
   1   1   6  3238.14  2998.32    25.04 o
   2   1   6     8.13     4.26     0.49 o
   3   1   6    31.63    38.60     1.19 o
   4   1   6   523.45   538.38     6.14 o
   5   1   6     0.11     0.40     1.19 <
   6   1   6  2495.06  2628.67    31.57 o
   7   1   6   131.84   121.43     5.15 o
   8   1   6     7.17     7.72     8.21 <
  -8   2   6     7.44     0.79     5.64 <
  -7   2   6   229.23   218.72     7.62 o
  -6   2   6   210.63   197.44     5.54 o
  -5   2   6    10.69     7.03     1.58 o
  -4   2   6    28.07    27.12     1.39 o
  -3   2   6   825.62   892.88     8.12 o
  -2   2   6  2178.36  2250.42    18.70 o
  -1   2   6   796.58   790.35     6.23 o
   0   2   6   261.03   247.82     3.36 o
   1   2   6    54.85    48.30     1.39 o
   2   2   6   195.70   207.04     2.77 o
   3   2   6  1896.60  1965.99    21.97 o
   4   2   6    15.24    10.99     1.58 o
   5   2   6   153.69   148.25     4.85 o
   6   2   6     9.29     7.62     1.98 o
   7   2   6    33.48    37.90     4.16 o
   8   2   6    50.35    64.13     8.61 o
  -8   3   6    27.63    28.01     5.64 o
  -7   3   6     0.19    -0.99     3.56 <
  -6   3   6   631.48   628.54    12.77 o
  -5   3   6   244.51   241.78     5.64 o
  -4   3   6    68.86    72.84     2.38 o
  -3   3   6    11.70    17.81     1.09 o
  -2   3   6     7.78    10.49     1.09 o
  -1   3   6   344.06   299.67     3.96 o
   0   3   6   361.95   337.68     5.44 o
   1   3   6    14.33    17.62     0.89 o
   2   3   6    13.63    12.57     0.89 o
   3   3   6   204.46   205.46     3.76 o
   4   3   6   265.55   267.81     5.34 o
   5   3   6  1812.00  1828.52    27.32 o
   6   3   6    38.16    41.27     3.27 o
   7   3   6   212.48   223.86     9.70 o
  -7   4   6    12.51     6.83     7.82 <
  -6   4   6    11.90    14.65     3.27 o
  -5   4   6   182.66   154.09     4.35 o
  -4   4   6   108.68    93.33     2.87 o
  -3   4   6   156.92   170.22     3.56 o
  -2   4   6   623.74   645.86     8.21 o
  -1   4   6   930.97   940.78    10.89 o
   0   4   6   120.68   134.60     2.87 o
   1   4   6    23.43    24.54     1.19 o
   2   4   6     0.18     0.89     1.09 <
   3   4   6   152.48   164.98     3.96 o
   4   4   6   528.79   548.18    11.78 o
   5   4   6    44.26    41.67     3.46 o
   6   4   6    13.89     8.81     3.46 <
   7   4   6    48.77    55.82     8.02 o
  -7   5   6    60.16    57.99     6.23 o
  -6   5   6     3.90     3.66     3.07 <
  -5   5   6   678.86   652.99    14.65 o
  -4   5   6   164.85   167.16     4.85 o
  -3   5   6    55.45    54.73     2.47 o
  -2   5   6   327.21   342.72     5.15 o
  -1   5   6    10.43    13.56     1.29 o
   0   5   6   259.67   248.90     4.16 o
   1   5   6   596.20   595.09     7.22 o
   2   5   6     5.49     4.45     1.39 o
   3   5   6   315.64   330.95     6.14 o
   4   5   6  1315.49  1387.13    25.04 o
   5   5   6     4.57    -0.10     2.47 <
   6   5   6    25.35    28.60     4.55 o
   7   5   6     5.66    16.43    10.59 <
  -6   6   6     0.02     0.79     4.16 <
  -5   6   6    26.53    31.87     3.66 o
  -4   6   6   103.06    98.97     5.05 o
  -3   6   6   394.60   392.31     7.72 o
  -2   6   6     9.62    14.05     2.18 o
  -1   6   6     0.86     3.96     1.39 <
   0   6   6    22.23    22.96     1.88 o
   1   6   6     7.56     6.93     1.68 o
   2   6   6    77.28    73.83     5.15 o
   3   6   6    74.55    79.57     3.17 o
   4   6   6    47.26    37.41     3.86 o
   5   6   6    21.48    15.54     4.26 o
   6   6   6     0.31     4.26    11.98 <
  -5   7   6    62.30    46.22     4.65 o
  -4   7   6    63.27    68.78     6.04 o
  -3   7   6     0.15     0.89     2.67 <
  -2   7   6    78.65    79.87     4.65 o
  -1   7   6     0.72     0.69     1.98 <
   0   7   6   127.07   123.21     3.46 o
   1   7   6    76.74    73.63     3.36 o
   2   7   6  1184.40  1235.81    23.26 o
   3   7   6   136.25   121.14     5.15 o
   4   7   6     0.00     3.17     4.26 <
   5   7   6    11.04    10.69     3.86 <
  -4   8   6   464.90   461.78    13.36 o
  -3   8   6    79.01    59.58     4.75 o
  -2   8   6     1.00     2.18     2.97 <
  -1   8   6    21.50    14.85     4.65 o
   0   8   6    19.88    15.74     3.17 o
   1   8   6   225.17   240.39     6.73 o
   2   8   6    42.35    37.31     3.46 o
   3   8   6     1.34    -1.58     3.96 <
   4   8   6     0.17     4.85     4.55 <
  -3   9   6     0.27    -3.76     9.01 <
  -2   9   6     0.26    -4.26     4.26 <
  -1   9   6     4.01     2.67     3.86 <
   0   9   6    45.76    35.63     3.56 o
   1   9   6    26.52    25.93     4.65 o
   2   9   6    71.00    70.17     6.93 o
  -8   1   7    13.65    22.76     3.96 o
  -7   1   7    25.96    18.31     2.77 o
  -6   1   7   128.74   135.59     4.65 o
  -5   1   7   138.96   161.12     3.27 o
  -4   1   7   463.60   460.00     5.34 o
  -3   1   7  1048.67  1086.27     6.83 o
  -2   1   7  1223.94  1190.08     8.71 o
  -1   1   7    59.12    49.29     1.09 o
   0   1   7   667.94   582.72     7.03 o
   1   1   7  1901.99  1814.96    13.16 o
   2   1   7   497.61   557.39     6.53 o
   3   1   7  1064.48  1107.25    10.19 o
   4   1   7    19.55    19.40     1.19 o
   5   1   7     0.68     0.10     1.98 <
   6   1   7    10.27    10.59     2.87 o
   7   1   7    26.32    20.98     3.76 o
   8   1   7     4.00    -1.09     5.25 <
  -8   2   7    15.65    15.54     6.14 <
  -7   2   7    40.15    37.90     3.66 o
  -6   2   7    96.31    93.92     4.35 o
  -5   2   7    84.98    78.98     3.36 o
  -4   2   7   349.97   358.86     4.65 o
  -3   2   7     7.86    11.68     0.89 o
  -2   2   7    72.14    75.81     1.39 o
  -1   2   7   334.55   347.38     3.46 o
   0   2   7   300.77   290.67     3.56 o
   1   2   7  2672.24  2666.28    24.44 o
   2   2   7   241.78   244.55     3.27 o
   3   2   7   476.32   510.77     6.93 o
   4   2   7  1781.33  1823.77    20.49 o
   5   2   7   591.63   591.23     9.01 o
   6   2   7     0.19    -0.40     3.46 <
   7   2   7   177.30   174.38     6.83 o
   8   2   7     0.09    -6.04     6.04 <
  -8   3   7     0.49     0.59     5.64 <
  -7   3   7    54.27    55.92     4.06 o
  -6   3   7   133.27   112.13     4.65 o
  -5   3   7   248.26   267.31     7.82 o
  -4   3   7    64.05    67.00     2.28 o
  -3   3   7    53.25    60.17     1.78 o
  -2   3   7    55.95    54.04     1.68 o
  -1   3   7    25.45    25.43     0.99 o
   0   3   7  3640.41  3623.00    32.46 o
   1   3   7    14.11    13.36     0.89 o
   2   3   7    15.56    15.24     0.99 o
   3   3   7  1173.35  1146.64    11.88 o
   4   3   7    66.49    61.85     4.55 o
   5   3   7  2382.13  2531.69    32.36 o
   6   3   7     6.89    10.99     2.77 o
   7   3   7   287.23   259.30    11.78 o
  -7   4   7     2.64    -3.46     3.46 <
  -6   4   7     1.48    -0.20     2.77 <
  -5   4   7   186.08   169.63     5.34 o
  -4   4   7   105.35    94.61     3.17 o
  -3   4   7   716.90   749.58     9.01 o
  -2   4   7    76.75    86.99     2.18 o
  -1   4   7    82.88    73.83     1.88 o
   0   4   7   258.11   262.46     4.35 o
   1   4   7     4.09     6.53     0.99 o
   2   4   7   268.55   272.06     4.16 o
   3   4   7   687.67   697.13    13.46 o
   4   4   7   421.64   428.83     8.61 o
   5   4   7    30.89    29.29     3.96 o
   6   4   7   138.49   140.14     6.93 o
   7   4   7   175.01   166.36    22.17 o
  -7   5   7    92.81    99.46     6.93 o
  -6   5   7   128.60   107.38    13.56 o
  -5   5   7    13.29    11.48     3.27 o
  -4   5   7     0.00    -1.19     1.78 <
  -3   5   7   284.42   283.24     5.44 o
  -2   5   7    72.49    64.63     2.18 o
  -1   5   7     8.41    12.07     1.48 o
   0   5   7   282.99   293.24     4.35 o
   1   5   7   441.78   469.20     6.53 o
   2   5   7     6.50     9.30     2.38 o
   3   5   7   126.11   117.18     3.07 o
   4   5   7  1142.61  1209.88    21.28 o
   5   5   7    85.02    78.28     4.75 o
   6   5   7     0.00     1.19     3.86 <
   7   5   7     7.78    38.60    11.08 o
  -6   6   7    30.36     9.11     4.26 <
  -5   6   7    36.76    34.74     3.96 o
  -4   6   7     5.79     9.20     3.76 <
  -3   6   7   112.28   106.19     4.06 o
  -2   6   7    97.56    88.28     3.07 o
  -1   6   7   610.22   611.42     9.40 o
   0   6   7    12.49     8.02     1.78 o
   1   6   7     8.49     8.71     1.88 o
   2   6   7    29.69    31.17     2.57 o
   3   6   7   205.00   212.58     5.15 o
   4   6   7    15.44    12.17     2.87 o
   5   6   7     1.78    17.91     5.64 o
   6   6   7   116.67   100.06     8.81 o
  -5   7   7    68.51    60.96     5.54 o
  -4   7   7    25.66    35.13     8.61 o
  -3   7   7    48.54    44.34     3.96 o
  -2   7   7    10.36     8.02     3.17 <
  -1   7   7   135.39   129.65     4.26 o
   0   7   7    77.16    78.38     3.36 o
   1   7   7     3.24     1.68     1.98 <
   2   7   7     9.13    10.39     2.47 o
   3   7   7   110.07   112.33     5.64 o
   4   7   7    53.47    59.97     6.14 o
   5   7   7     0.75     0.79     5.74 <
  -4   8   7    25.02    26.72     5.05 o
  -3   8   7   148.61   143.50     6.73 o
  -2   8   7    11.38     3.36     2.87 <
  -1   8   7    82.37    83.73     5.74 o
   0   8   7    71.61    77.39     5.15 o
   1   8   7   137.79   149.14     5.84 o
   2   8   7    58.75    59.78     5.25 o
   3   8   7    41.77    39.59     6.63 o
   4   8   7     5.92    10.00     4.95 <
  -3   9   7   156.90   147.96    11.58 o
  -2   9   7    16.36    22.07     6.04 o
  -1   9   7    23.43    23.46     4.35 o
   0   9   7    41.71    51.96     4.55 o
   1   9   7   197.91   193.98     7.72 o
   2   9   7    26.84    15.83     4.95 o
  -8   0   8    22.33    35.23     6.43 o
  -7   0   8   354.68   409.13    16.23 o
  -6   0   8   123.03   134.30     8.21 o
  -5   0   8    32.20    33.65     2.87 o
  -4   0   8   148.76   148.35     5.05 o
  -3   0   8  1442.81  1398.61    19.20 o
  -2   0   8  2510.67  2622.24    27.81 o
  -1   0   8  1509.71  1447.80    20.49 o
   0   0   8  3300.73  3035.53    30.48 o
   1   0   8   776.98   700.10    18.70 o
   3   0   8  2003.83  2162.44    31.67 o
   4   0   8   162.14   161.71     4.16 o
   5   0   8   133.60   123.31    10.09 o
   6   0   8   930.58   971.37    19.50 o
   7   0   8     9.54    13.86     5.15 <
   8   0   8   304.31   387.85    27.41 o
  -8   1   8     3.49     4.55     3.36 <
  -7   1   8   409.12   395.38     9.20 o
  -6   1   8     2.04     4.35     2.47 <
  -5   1   8    12.28    10.69     1.88 o
  -4   1   8   485.01   522.15     6.23 o
  -3   1   8    21.94    20.98     0.99 o
  -2   1   8    14.51    12.57     0.79 o
  -1   1   8  2687.72  2646.98    20.88 o
   0   1   8  1200.28  1145.94    10.09 o
   1   1   8   120.82   125.10     1.68 o
   2   1   8  4650.66  4841.19    58.29 o
   3   1   8     6.73     4.55     0.79 o
   4   1   8    12.71    18.80     1.48 o
   5   1   8   964.41   988.39    10.39 o
   6   1   8   893.57   942.07    16.73 o
   7   1   8    82.57    92.63     4.95 o
   8   1   8     5.37     3.46     5.25 <
  -8   2   8     9.23     9.60     4.06 <
  -7   2   8    35.53    36.72     4.06 o
  -6   2   8   350.47   335.90     7.62 o
  -5   2   8    91.77    96.30     2.57 o
  -4   2   8     0.40     1.29     0.99 <
  -3   2   8    62.63    67.89     1.68 o
  -2   2   8    14.49    15.24     0.89 o
  -1   2   8    50.89    58.39     0.99 o
   0   2   8   189.90   180.32     2.28 o
   1   2   8  1451.20  1563.39    11.88 o
   2   2   8   338.27   334.51     3.86 o
   3   2   8   241.57   258.21     3.56 o
   4   2   8     4.23     4.16     1.09 o
   5   2   8   295.09   291.56     5.44 o
   6   2   8   294.21   289.88     7.03 o
   7   2   8    44.26    39.09     5.84 o
   8   2   8     5.78     3.27    24.44 <
  -8   3   8     5.94    -6.14     6.14 <
  -7   3   8    28.72    30.19     4.06 o
  -6   3   8   162.65   153.79     6.14 o
  -5   3   8   142.57   132.22     3.36 o
  -4   3   8    52.00    50.67     2.97 o
  -3   3   8   330.09   347.18     4.95 o
  -2   3   8   135.91   134.70     2.87 o
  -1   3   8     1.72     1.39     0.69 <
   0   3   8   492.80   478.90     4.95 o
   1   3   8  1535.18  1585.46    14.75 o
   2   3   8   478.87   477.62    10.29 o
   3   3   8   455.83   450.70     5.84 o
   4   3   8    16.36    18.21     2.08 o
   5   3   8   464.88   466.53    11.38 o
   6   3   8     0.05    -1.88     2.77 <
   7   3   8   153.73   152.71     8.61 o
  -7   4   8    60.06    51.27     5.25 o
  -6   4   8     0.10     3.36     3.17 <
  -5   4   8    79.07    65.81     3.07 o
  -4   4   8     2.42     2.28     1.78 <
  -3   4   8    44.00    44.73     2.28 o
  -2   4   8    54.70    54.43     1.88 o
  -1   4   8    13.91    16.92     1.09 o
   0   4   8   228.20   236.43     3.96 o
   1   4   8     4.86     2.67     0.99 <
   2   4   8    11.20     9.20     1.68 o
   3   4   8   668.05   669.12    11.98 o
   4   4   8   152.23   161.22     4.75 o
   5   4   8   228.44   229.01     7.22 o
   6   4   8    16.84    16.73     3.17 o
   7   4   8    48.81    44.04     7.82 o
  -7   5   8     7.23    35.53    24.94 <
  -6   5   8   203.30   219.21    17.32 o
  -5   5   8    53.22    58.09     3.96 o
  -4   5   8     3.74    -0.20     2.18 <
  -3   5   8    10.14    12.17     1.88 o
  -2   5   8     0.63     1.39     1.19 <
  -1   5   8   760.27   770.76    11.28 o
   0   5   8   225.02   229.01     4.55 o
   1   5   8     1.56     1.09     1.19 <
   2   5   8     0.00     1.68     1.58 <
   3   5   8   191.90   203.58     4.45 o
   4   5   8  1561.25  1600.90    27.91 o
   5   5   8     0.04     0.10     2.67 <
   6   5   8     1.15    -2.77     3.46 <
  -6   6   8    33.33    17.81     5.54 o
  -5   6   8   107.68    97.09     5.34 o
  -4   6   8    52.52    44.83     4.85 o
  -3   6   8    89.82    79.87     3.76 o
  -2   6   8   122.99   109.56     3.17 o
  -1   6   8     7.42     6.93     1.78 o
   0   6   8    15.35     9.40     1.68 o
   1   6   8    18.67    20.39     1.88 o
   2   6   8    11.38     8.31     2.08 o
   3   6   8   650.75   672.98    13.06 o
   4   6   8   116.23   112.33     4.65 o
   5   6   8    66.97    60.37     5.15 o
   6   6   8    18.40    19.40     6.14 o
  -5   7   8    14.89    10.29     6.73 <
  -4   7   8   342.88   330.55    10.39 o
  -3   7   8    21.10    17.02     2.87 o
  -2   7   8    18.55    12.96     2.67 o
  -1   7   8    92.11    94.91     3.56 o
   0   7   8    96.14    95.01     3.66 o
   1   7   8    39.41    41.57     5.74 o
   2   7   8    13.56     8.21     2.47 o
   3   7   8   955.33   983.14    23.75 o
   4   7   8    77.07    58.69     6.04 o
   5   7   8    15.66    13.66     5.74 <
  -4   8   8   316.18   323.33    14.75 o
  -3   8   8     9.52     5.54     3.56 <
  -2   8   8    38.43    41.67     3.27 o
  -1   8   8    10.77     5.94     3.56 <
   0   8   8     6.99     8.81     3.07 <
   1   8   8    33.61    33.95     4.45 o
   2   8   8   144.64   157.95     5.34 o
   3   8   8   130.63   135.19     6.73 o
   4   8   8    39.21    45.03     6.43 o
  -3   9   8     1.16    -2.28    10.00 <
  -2   9   8    94.76    88.87     5.15 o
  -1   9   8     0.39    -0.40     3.76 <
   0   9   8     1.61     4.95     3.76 <
   1   9   8    13.39    10.29     4.06 <
   2   9   8   171.18   160.62    14.85 o
  -8   1   9   153.59   175.67     7.42 o
  -7   1   9    29.47    22.37     3.36 o
  -6   1   9     7.31     7.92     2.77 <
  -5   1   9     0.80     5.15     1.68 o
  -4   1   9    23.23    20.09     1.39 o
  -3   1   9    70.51    66.31     1.68 o
  -2   1   9     2.45     4.45     1.09 o
  -1   1   9   367.64   332.63     4.06 o
   0   1   9   185.74   188.34     2.08 o
   1   1   9   506.20   464.16     3.46 o
   2   1   9  1222.96  1188.01    12.47 o
   3   1   9   111.37   117.38     3.66 o
   4   1   9     0.20    -1.29     1.48 <
   5   1   9  2080.03  2193.71    21.87 o
   6   1   9   614.26   666.94    12.47 o
   7   1   9     1.38    -1.98     4.95 <
   8   1   9     5.13    -8.61     8.61 <
  -8   2   9    11.13    15.14     3.56 o
  -7   2   9    43.74    40.58     4.06 o
  -6   2   9   118.61   109.95     5.34 o
  -5   2   9   215.02   211.79     4.16 o
  -4   2   9   244.09   239.20     3.96 o
  -3   2   9     9.97     7.62     1.09 o
  -2   2   9   174.04   174.88     2.47 o
  -1   2   9     0.02     0.00     0.79 <
   0   2   9     3.29     6.04     0.49 o
   1   2   9  3512.07  3633.49    29.39 o
   2   2   9   325.88   354.50     4.06 o
   3   2   9     6.55     5.94     0.69 o
   4   2   9    87.28   101.64     3.17 o
   5   2   9    90.57    86.99     2.97 o
   6   2   9   293.54   304.23     8.61 o
   7   2   9   279.69   314.02    11.68 o
  -8   3   9    69.39    54.04     7.92 o
  -7   3   9     4.34     4.06     3.36 <
  -6   3   9    29.09    31.37     4.65 o
  -5   3   9   184.40   173.39     3.96 o
  -4   3   9   145.63   147.16     3.46 o
  -3   3   9   234.06   244.35     3.76 o
  -2   3   9  2035.69  2113.55    19.79 o
  -1   3   9     3.02     3.76     0.59 o
   0   3   9  1719.32  1731.44    15.83 o
   1   3   9  1142.51  1126.55    10.29 o
   2   3   9   117.83   113.42     2.57 o
   3   3   9   243.97   266.12     4.85 o
   4   3   9  1502.19  1521.13    18.21 o
   5   3   9    76.75    76.60     3.46 o
   6   3   9     1.50     4.16     2.77 <
   7   3   9     4.22    -0.30     5.44 <
  -7   4   9     2.17     0.69     4.26 <
  -6   4   9   100.74    84.32     4.75 o
  -5   4   9    10.39     3.96     2.08 <
  -4   4   9    25.86    22.27     1.98 o
  -3   4   9    62.32    65.71     2.28 o
  -2   4   9    78.28    73.53     2.28 o
  -1   4   9   301.02   302.94     4.45 o
   0   4   9  1747.78  1754.99    27.81 o
   1   4   9    21.65    19.79     1.19 o
   2   4   9     8.58    10.59     1.19 o
   3   4   9   621.39   643.19     8.71 o
   4   4   9   135.53   147.07     6.83 o
   5   4   9     0.01    -1.48     3.07 <
   6   4   9     0.43     4.35     3.66 <
   7   4   9     3.19     6.14     6.53 <
  -7   5   9    11.71    17.02     5.15 o
  -6   5   9     1.67    -1.58    10.09 <
  -5   5   9    71.43    60.37     4.06 o
  -4   5   9    74.68    62.35     5.44 o
  -3   5   9   103.78   117.97     3.86 o
  -2   5   9    65.49    61.95     2.08 o
  -1   5   9   189.30   201.50     3.46 o
   0   5   9    94.89    99.46     2.57 o
   1   5   9   144.33   152.21     2.97 o
   2   5   9     1.45     4.35     1.68 <
   3   5   9    54.15    60.27     2.87 o
   4   5   9   782.10   810.35    16.33 o
   5   5   9     1.19     1.58     4.65 <
   6   5   9    19.94    22.56     9.70 <
  -6   6   9     2.50     0.40     5.74 <
  -5   6   9   104.29    86.99     5.34 o
  -4   6   9    21.66    18.41     3.86 o
  -3   6   9     2.45     3.46     2.18 <
  -2   6   9   135.36   134.70     3.76 o
  -1   6   9    30.90    28.11     2.28 o
   0   6   9    29.26    31.27     2.18 o
   1   6   9     0.04     0.49     1.58 <
   2   6   9  1043.70  1122.49    33.65 o
   3   6   9     4.73     6.73     2.57 <
   4   6   9    20.40    24.35     3.66 o
   5   6   9     0.76     0.20     4.26 <
   6   6   9     4.24    -5.34     5.34 <
  -5   7   9     0.86    -4.75     4.75 <
  -4   7   9    14.24    17.12     3.86 o
  -3   7   9     0.92    -0.20     2.77 <
  -2   7   9     0.76    -0.49     2.57 <
  -1   7   9    11.47    12.17     2.77 o
   0   7   9     1.02     1.78     2.87 <
   1   7   9    37.24    39.29     3.36 o
   2   7   9    69.36    69.48     6.63 o
   3   7   9   378.69   397.26    10.00 o
   4   7   9     4.70     3.76     3.96 <
   5   7   9     2.10     4.35     5.05 <
  -4   8   9    26.60    30.48     6.43 o
  -3   8   9    36.40    29.99     4.85 o
  -2   8   9    81.96    85.90     4.35 o
  -1   8   9   305.28   329.46     8.02 o
   0   8   9    12.48    12.37     2.97 o
   1   8   9     1.33    -0.10     3.46 <
   2   8   9    74.15    63.93     5.94 o
   3   8   9    14.02     5.15     8.21 <
   4   8   9     2.02     7.22     8.02 <
  -2   9   9    16.51    12.27     4.95 <
  -1   9   9    26.55    31.08     5.15 o
   0   9   9    27.16    24.25     5.15 o
   1   9   9     0.04     2.28     4.06 <
   2   9   9     9.97    12.27     6.63 <
  -8   0  10   101.84   105.80    15.83 o
  -7   0  10   438.44   441.30    15.04 o
  -6   0  10   177.44   178.34     8.31 o
  -5   0  10   553.68   566.39    23.26 o
  -4   0  10     0.09    -0.30     1.39 <
  -3   0  10    68.43    65.22     3.46 o
  -2   0  10     3.09     4.26     1.68 <
  -1   0  10   698.26   731.77    11.48 o
   0   0  10   665.14   608.65     9.30 o
   1   0  10   676.49   687.72    11.08 o
   2   0  10   165.51   166.46     3.17 o
   3   0  10  1915.10  2038.14    20.78 o
   4   0  10   850.47   905.95    14.94 o
   5   0  10   952.09   954.54    22.27 o
   6   0  10   743.88   751.46    19.30 o
   7   0  10     0.98    -0.69     6.23 <
  -8   1  10    37.15    27.81     4.06 o
  -7   1  10   107.23   108.86     5.44 o
  -6   1  10    34.97    36.22     3.27 o
  -5   1  10   200.18   214.86     4.06 o
  -4   1  10   312.02   328.37     4.85 o
  -3   1  10   131.60   125.49     2.28 o
  -2   1  10    56.21    56.11     1.29 o
  -1   1  10   521.20   490.29     4.55 o
   0   1  10   206.65   206.84     2.18 o
   1   1  10   469.68   457.92     4.55 o
   2   1  10   208.89   210.70     2.77 o
   3   1  10   518.53   550.46     7.52 o
   4   1  10   124.09   132.02     3.17 o
   5   1  10   389.96   390.72     6.43 o
   6   1  10     0.89     3.46     2.57 <
   7   1  10    31.71    26.72     5.44 o
  -8   2  10    81.65    95.21     9.30 o
  -7   2  10     3.94    -1.58     3.66 <
  -6   2  10     2.46     7.32     4.85 <
  -5   2  10   230.98   247.62     4.75 o
  -4   2  10    25.08    25.73     1.78 o
  -3   2  10   353.12   315.01     3.27 o
  -2   2  10   153.87   154.79     2.47 o
  -1   2  10   140.99   120.64     2.38 o
   0   2  10   121.72   132.12     1.68 o
   1   2  10   494.18   484.84     4.45 o
   2   2  10  1612.23  1754.59    12.47 o
   3   2  10    81.23    62.25     1.78 o
   4   2  10   720.37   708.01    10.79 o
   5   2  10    40.26    40.68     2.57 o
   6   2  10    45.43    47.70     4.65 o
   7   2  10     7.40    10.09     4.26 <
  -7   3  10     3.03     2.28     3.17 <
  -6   3  10    58.65    63.34     3.76 o
  -5   3  10     6.72     7.13     1.88 o
  -4   3  10    10.57    10.19     2.08 o
  -3   3  10    11.26    12.47     1.48 o
  -2   3  10    15.66    19.99     1.58 o
  -1   3  10   261.61   236.24     3.36 o
   0   3  10   631.61   655.07     7.13 o
   1   3  10     0.03     0.79     0.79 <
   2   3  10   233.03   229.11     3.86 o
   3   3  10    49.30    53.54     1.88 o
   4   3  10  1452.27  1475.21    19.20 o
   5   3  10   106.82    99.86     3.76 o
   6   3  10    24.93    23.95     3.56 o
   7   3  10    83.25    65.32    10.09 o
  -7   4  10     9.01    13.46     5.05 <
  -6   4  10   303.92   300.37    12.77 o
  -5   4  10     0.21    -0.49     2.47 <
  -4   4  10    82.10    86.99     3.27 o
  -3   4  10   210.07   210.31     4.26 o
  -2   4  10   264.84   253.85     4.75 o
  -1   4  10    55.14    53.05     1.68 o
   0   4  10  1403.95  1438.29    14.65 o
   1   4  10  1354.48  1401.18    12.96 o
   2   4  10   120.16   119.55     2.77 o
   3   4  10    72.88    73.33     4.06 o
   4   4  10     0.53    -0.59     1.98 <
   5   4  10    75.49    80.66     5.74 o
   6   4  10     7.37    10.29     8.51 <
   7   4  10   104.99    72.25    12.17 o
  -7   5  10     0.27    -8.31     8.31 <
  -6   5  10    20.42    10.79     7.42 <
  -5   5  10    29.47    26.72     3.46 o
  -4   5  10    72.10    66.70     3.46 o
  -3   5  10    74.62    81.25     3.17 o
  -2   5  10    14.91    12.77     1.78 o
  -1   5  10   526.82   530.96     7.62 o
   0   5  10   353.65   345.69     5.64 o
   1   5  10   230.71   235.94     3.86 o
   2   5  10    13.70    17.52     3.17 o
   3   5  10   617.79   657.54    10.79 o
   4   5  10   163.93   164.68     5.94 o
   5   5  10    33.46    38.40     8.51 o
   6   5  10     2.57     7.72     4.26 <
  -6   6  10    33.41    36.62    13.26 <
  -5   6  10     5.74     6.14     4.65 <
  -4   6  10    98.70    91.45     4.95 o
  -3   6  10     0.69     3.36     2.18 <
  -2   6  10    75.23    87.39     3.07 o
  -1   6  10   349.16   358.95     6.33 o
   0   6  10     6.84     4.95     1.98 <
   1   6  10   132.85   125.10     4.16 o
   2   6  10    15.56    15.64     2.67 o
   3   6  10     9.61    13.56     2.47 o
   4   6  10     6.57     3.27     4.95 <
   5   6  10   128.24   129.55     8.71 o
   6   6  10    24.89    36.62     6.83 o
  -5   7  10     2.41    -3.17     5.15 <
  -4   7  10     0.01     1.29     3.96 <
  -3   7  10     5.28     1.78     3.56 <
  -2   7  10   429.67   446.84     8.51 o
  -1   7  10     1.08     0.79     2.87 <
   0   7  10     2.04     2.38     2.97 <
   1   7  10    45.26    41.57     3.17 o
   2   7  10   257.38   261.97     8.71 o
   3   7  10   756.15   757.50    37.51 o
   4   7  10    20.04    22.47     5.05 o
   5   7  10    63.92    57.10     7.42 o
  -4   8  10     2.02     8.71     5.44 <
  -3   8  10    45.93    49.68     4.26 o
  -2   8  10   115.36   104.31     5.34 o
  -1   8  10   333.83   355.69     8.41 o
   0   8  10     1.16     0.49     2.87 <
   1   8  10   319.63   345.89    14.25 o
   2   8  10    39.03    48.59     5.54 o
   3   8  10    31.67    40.48     5.74 o
   4   8  10     0.33    -0.99    14.15 <
  -2   9  10     0.62    -4.35     5.84 <
  -1   9  10    50.49    44.54     4.65 o
   0   9  10    37.09    43.05     6.04 o
   1   9  10     5.08     7.22     5.15 <
   2   9  10   344.54   300.37    17.81 o
  -8   1  11    20.97    19.30     5.15 o
  -7   1  11     9.24     5.74     2.97 <
  -6   1  11     4.69     3.17     3.27 <
  -5   1  11     0.01     2.87     1.98 <
  -4   1  11   107.91    99.76     2.47 o
  -3   1  11     2.95     7.62     1.19 o
  -2   1  11   987.01  1082.41     8.21 o
  -1   1  11  2486.51  2589.29    17.91 o
   0   1  11   337.90   352.52     3.27 o
   1   1  11  3815.89  4060.24    31.47 o
   2   1  11   519.06   526.71     5.54 o
   3   1  11   134.85   139.54     2.57 o
   4   1  11    28.35    24.35     1.48 o
   5   1  11    91.09    96.99     2.87 o
   6   1  11    49.95    42.16     4.35 o
   7   1  11     7.04    12.47    10.00 <
  -8   2  11    12.10     4.85     4.06 <
  -7   2  11    73.32    65.81     4.45 o
  -6   2  11   201.27   195.46     5.34 o
  -5   2  11    84.10    87.88     2.87 o
  -4   2  11    17.45    15.54     1.39 o
  -3   2  11   553.41   528.88     5.25 o
  -2   2  11   920.48   997.49     8.41 o
  -1   2  11   348.59   353.41     4.55 o
   0   2  11   551.95   597.37     5.25 o
   1   2  11   198.83   198.73     2.47 o
   2   2  11   114.80   120.34     1.98 o
   3   2  11   853.87   896.45    10.59 o
   4   2  11   130.04   123.61     3.27 o
   5   2  11   155.73   140.63     4.06 o
   6   2  11   187.16   188.24     6.73 o
   7   2  11    64.24    71.75     9.40 o
  -7   3  11    60.93    85.61     9.20 o
  -6   3  11   156.54   149.04     5.25 o
  -5   3  11   210.85   206.45     4.45 o
  -4   3  11     0.00    -1.29     1.29 <
  -3   3  11   153.23   165.47     3.46 o
  -2   3  11    37.03    28.30     2.08 o
  -1   3  11     3.34     4.75     1.09 o
   0   3  11     2.96     0.99     0.69 <
   1   3  11   721.68   760.66     7.82 o
   2   3  11   135.49   130.64     2.67 o
   3   3  11    11.75    13.26     1.58 o
   4   3  11    27.37    23.75     1.68 o
   5   3  11     3.55     9.50     2.38 o
   6   3  11    45.17    48.79     4.06 o
   7   3  11    37.88    34.84     7.13 o
  -7   4  11    81.82    86.10     7.72 o
  -6   4  11    66.60    76.80    10.00 o
  -5   4  11    86.38    75.81     3.66 o
  -4   4  11    15.46     9.60     1.98 o
  -3   4  11   128.41   123.12     2.97 o
  -2   4  11   150.28   140.63     2.87 o
  -1   4  11    25.64    24.15     1.39 o
   0   4  11     0.00    -0.20     1.09 <
   1   4  11   112.74   106.59     2.47 o
   2   4  11    27.23    23.36     1.68 o
   3   4  11    77.23    73.83     2.38 o
   4   4  11   209.12   222.28     8.41 o
   5   4  11     1.84     2.18     2.97 <
   6   4  11   189.15   216.94    17.42 o
   7   4  11     6.91    -2.08    11.68 <
  -7   5  11   113.78    37.61    18.41 <
  -6   5  11    20.65    28.30     5.05 o
  -5   5  11    54.43    50.97     4.35 o
  -4   5  11     8.06    10.59     3.66 <
  -3   5  11   239.80   247.62     5.15 o
  -2   5  11   151.12   149.44     3.76 o
  -1   5  11     6.47     4.55     1.78 <
   0   5  11    66.65    69.77     2.47 o
   1   5  11   240.58   248.61     4.95 o
   2   5  11   406.35   416.95    10.69 o
   3   5  11   185.74   196.15     4.75 o
   4   5  11   646.29   643.29    16.63 o
   5   5  11     3.83     3.66     3.96 <
   6   5  11    37.05    43.45    10.49 o
  -6   6  11    18.52    22.86     6.43 o
  -5   6  11    33.37    47.31     5.54 o
  -4   6  11    22.52    25.04     3.76 o
  -3   6  11    18.90    13.76     2.57 o
  -2   6  11   426.07   449.41     7.72 o
  -1   6  11   226.48   220.10     6.04 o
   0   6  11   552.72   581.63     9.30 o
   1   6  11     2.54     2.67     1.98 <
   2   6  11   111.86   123.12     4.45 o
   3   6  11     0.15    -2.28     2.28 <
   4   6  11     4.10     4.65     3.96 <
   5   6  11    64.78    78.98    10.69 o
   6   6  11    10.79    -6.43    18.70 <
  -5   7  11     1.93     0.10     4.06 <
  -4   7  11    81.87    75.12     5.74 o
  -3   7  11     0.22    -0.40     3.27 <
  -2   7  11     6.89    10.59     2.57 o
  -1   7  11   159.42   157.16     5.05 o
   0   7  11     0.68     4.16     2.18 <
   1   7  11   135.52   135.39     4.45 o
   2   7  11    38.23    38.40     5.25 o
   3   7  11   455.96   504.34    16.92 o
   4   7  11     0.00    -1.78     5.15 <
   5   7  11     1.60    -6.73     6.73 <
  -4   8  11    16.85     8.31     4.85 <
  -3   8  11     5.86     1.39     4.16 <
  -2   8  11    71.47    74.92     4.16 o
  -1   8  11   101.21    96.20     6.04 o
   0   8  11    24.24    24.94     3.96 o
   1   8  11     1.33    -2.87     3.46 <
   2   8  11     0.74     6.53     4.65 <
   3   8  11     9.92     9.60     4.85 <
  -2   9  11     0.05    -5.44     6.23 <
  -1   9  11     4.99     4.55     5.54 <
   0   9  11    54.52    41.27     4.45 o
   1   9  11    65.90    77.69     8.91 o
  -8   0  12    28.62    23.65     7.13 o
  -7   0  12   154.66   154.59     9.30 o
  -6   0  12    58.73    59.58     9.20 o
  -5   0  12   483.50   494.64    29.49 o
  -4   0  12  2994.38  3001.39    43.74 o
  -3   0  12   494.01   471.98    11.08 o
  -2   0  12   460.83   550.95     7.03 o
  -1   0  12  6718.95  7592.68   136.67 o
   0   0  12  1059.34  1083.69    15.44 o
   1   0  12    71.78    82.24     1.88 o
   2   0  12  2782.39  3237.23    40.08 o
   3   0  12   328.13   338.86     7.52 o
   4   0  12    60.29    53.64     4.06 o
   5   0  12   236.30   221.09     6.14 o
   6   0  12    14.10     8.81     5.54 <
   7   0  12     0.00     4.75     6.83 <
  -8   1  12    28.25    33.65     5.54 o
  -7   1  12     5.58     7.03     4.16 <
  -6   1  12     4.09     7.52     3.07 <
  -5   1  12    21.69    25.04     2.57 o
  -4   1  12    57.91    57.20     2.28 o
  -3   1  12   398.46   414.48     4.75 o
  -2   1  12   673.39   680.40     7.03 o
  -1   1  12   768.34   810.54     6.73 o
   0   1  12   189.05   197.34     1.98 o
   1   1  12    79.72    73.83     1.39 o
   2   1  12    31.77    28.80     0.89 o
   3   1  12   406.49   396.86     5.74 o
   4   1  12   458.95   498.89     7.32 o
   5   1  12    88.60    90.36     2.87 o
   6   1  12     1.31     4.95     3.27 <
   7   1  12    14.32    19.40     9.01 <
  -8   2  12   134.93   132.62    10.69 o
  -7   2  12     0.04     4.65     3.76 <
  -6   2  12     1.01     0.59     2.77 <
  -5   2  12   143.84   143.21     3.56 o
  -4   2  12     1.54     2.28     1.39 <
  -3   2  12   832.66   857.55     7.72 o
  -2   2  12     0.11    -0.99     0.99 <
  -1   2  12     4.54     4.35     1.09 o
   0   2  12  3895.98  4278.86    40.08 o
   1   2  12   604.84   633.89     6.04 o
   2   2  12   113.11   115.50     1.98 o
   3   2  12   189.21   208.03     3.86 o
   4   2  12     4.11     2.87     0.99 <
   5   2  12   252.81   274.64     6.14 o
   6   2  12     4.33     4.26     2.97 <
   7   2  12    87.75    96.79     9.01 o
  -7   3  12    30.52    37.71     5.54 o
  -6   3  12    75.94    76.80     5.94 o
  -5   3  12    51.55    53.05     2.67 o
  -4   3  12    35.57    38.99     2.08 o
  -3   3  12   340.52   357.87     5.05 o
  -2   3  12   121.99   124.90     2.97 o
  -1   3  12    80.17    84.91     2.08 o
   0   3  12  1021.97  1040.64     8.71 o
   1   3  12   638.62   652.00     7.72 o
   2   3  12     0.33    -0.69     0.69 <
   3   3  12   268.87   290.86     4.75 o
   4   3  12    54.47    58.49     2.47 o
   5   3  12    94.52    95.40     4.55 o
   6   3  12     2.35     0.20     3.36 <
   7   3  12     0.01    -0.20    10.39 <
  -7   4  12   105.46   122.82     6.43 o
  -6   4  12    14.83    16.82     3.86 o
  -5   4  12     5.21     9.50     2.38 o
  -4   4  12    93.21    97.19     3.27 o
  -3   4  12    77.52    76.30     4.35 o
  -2   4  12   133.52   135.49     3.27 o
  -1   4  12    72.75    71.26     2.67 o
   0   4  12    75.32    75.31     1.78 o
   1   4  12   885.37   931.98     9.30 o
   2   4  12    31.41    32.07     1.48 o
   3   4  12     1.46    -0.49     1.58 <
   4   4  12   319.89   332.83     7.62 o
   5   4  12     0.10     1.58     3.46 <
   6   4  12     2.61     4.95     6.83 <
  -6   5  12    25.04    20.78     4.26 o
  -5   5  12    16.71    19.30     3.96 o
  -4   5  12    24.68    34.34     2.57 o
  -3   5  12    48.27    35.63     4.16 o
  -2   5  12     2.04     0.30     2.08 <
  -1   5  12    15.11    14.94     1.78 o
   0   5  12   193.22   192.49     3.86 o
   1   5  12    48.64    49.98     1.98 o
   2   5  12     4.58     5.44     1.68 o
   3   5  12   217.13   222.58     5.44 o
   4   5  12    14.24    15.44     3.36 o
   5   5  12    12.63    10.89     3.07 o
   6   5  12    19.44    18.90     6.53 <
  -6   6  12    13.45    17.32     4.45 o
  -5   6  12     1.71     7.03     4.65 <
  -4   6  12    31.96    33.55     3.46 o
  -3   6  12   178.17   174.48     7.03 o
  -2   6  12   832.63   879.52    12.27 o
  -1   6  12     0.65     2.97     2.18 <
   0   6  12    25.20    23.36     2.18 o
   1   6  12     8.68     5.54     1.78 o
   2   6  12     9.42    10.09     2.08 o
   3   6  12    29.69    31.08     5.25 o
   4   6  12     0.08     1.09     2.87 <
   5   6  12     5.62     6.63     5.44 <
  -5   7  12    19.81    13.86     5.54 <
  -4   7  12     8.33     4.95     4.75 <
  -3   7  12     3.43     7.03     3.36 <
  -2   7  12   109.70   111.54     4.75 o
  -1   7  12    25.29    21.48     2.87 o
   0   7  12    84.55    78.09     3.27 o
   1   7  12    10.75     4.85     2.67 <
   2   7  12   143.92   148.65    11.28 o
   3   7  12   152.14   155.68     8.21 o
   4   7  12     0.48     1.48     3.96 <
   5   7  12    29.71    26.62     7.13 o
  -4   8  12     0.31    -8.91     8.91 <
  -3   8  12    19.90    17.52     4.85 o
  -2   8  12   464.85   467.82    10.99 o
  -1   8  12   501.88   517.90    12.57 o
   0   8  12     2.14    -1.98     3.36 <
   1   8  12   109.82   125.69     6.04 o
   2   8  12     0.50     0.69     4.16 <
   3   8  12    18.73    23.16    10.69 <
  -2   9  12     0.42     1.68     7.72 <
  -1   9  12     5.69    -1.88     5.15 <
   0   9  12    53.24    52.45    10.69 o
   1   9  12     0.69    -6.23     6.43 <
  -8   1  13    29.71    35.13     5.44 o
  -7   1  13     7.51     5.05     3.56 <
  -6   1  13   303.47   316.50     8.21 o
  -5   1  13   130.07   134.40     3.86 o
  -4   1  13   326.13   323.62     5.84 o
  -3   1  13    83.42    71.75     1.88 o
  -2   1  13    49.94    61.76     2.08 o
  -1   1  13   246.40   276.71     3.46 o
   0   1  13  1446.96  1536.67    10.29 o
   1   1  13    32.29    31.97     0.99 o
   2   1  13   717.20   726.92     8.12 o
   3   1  13   266.69   266.72     4.16 o
   4   1  13    44.23    45.03     2.18 o
   5   1  13    87.92    77.59     3.36 o
   6   1  13    14.89    19.30     7.03 <
   7   1  13   131.05   134.89    10.89 o
  -8   2  13    42.65    41.07     9.01 o
  -7   2  13     2.63     1.39     4.35 <
  -6   2  13   271.65   259.39     7.22 o
  -5   2  13   272.83   286.02     6.23 o
  -4   2  13   225.65   249.30     4.16 o
  -3   2  13   249.78   261.47     3.46 o
  -2   2  13  1248.13  1323.00    18.41 o
  -1   2  13   702.06   692.28     7.03 o
   0   2  13  1322.04  1420.48    11.48 o
   1   2  13   396.26   450.01     5.54 o
   2   2  13   763.72   791.05     7.22 o
   3   2  13   395.92   402.90     6.23 o
   4   2  13    22.73    25.73     2.57 o
   5   2  13     0.81    -1.58     3.27 <
   6   2  13    75.57    70.46     7.22 o
   7   2  13     0.16    -3.66     6.23 <
  -7   3  13    48.37    53.24     7.52 o
  -6   3  13    42.95    38.50     3.96 o
  -5   3  13    10.85     5.84     2.08 <
  -4   3  13    47.24    46.32     1.98 o
  -3   3  13     6.52    10.19     1.19 o
  -2   3  13    57.65    59.38     1.88 o
  -1   3  13   735.36   785.31    12.27 o
   0   3  13    52.16    42.16     2.97 o
   1   3  13    33.08    35.53     1.19 o
   2   3  13     1.08    -0.20     0.79 <
   3   3  13   326.14   339.46     6.23 o
   4   3  13   274.38   280.87     6.83 o
   5   3  13    32.49    31.17     6.23 o
   6   3  13   184.20   178.34     7.13 o
   7   3  13   106.40    99.56     8.71 o
  -7   4  13    62.02    60.67     6.63 o
  -6   4  13    67.49    57.20     6.33 o
  -5   4  13     0.01     0.89     2.18 <
  -4   4  13     3.64     2.57     2.18 <
  -3   4  13  1865.64  1896.71    26.52 o
  -2   4  13   253.71   249.20     4.06 o
  -1   4  13   339.04   355.79     5.25 o
   0   4  13   196.46   227.92     3.96 o
   1   4  13   290.90   303.33     4.35 o
   2   4  13     6.57     5.54     1.19 o
   3   4  13     3.05     7.32     4.35 <
   4   4  13    12.91    12.07     2.87 o
   5   4  13    32.63    36.42     4.45 o
   6   4  13    71.63    81.25    12.27 o
  -6   5  13    94.42    95.50     5.34 o
  -5   5  13     6.53     4.85     5.44 <
  -4   5  13    62.01    55.03     3.56 o
  -3   5  13   293.91   280.77     5.74 o
  -2   5  13    67.03    75.71     3.86 o
  -1   5  13   188.75   184.77     4.16 o
   0   5  13   111.35   127.87     5.34 o
   1   5  13   266.16   275.43     5.64 o
   2   5  13    32.91    29.49     2.38 o
   3   5  13   117.70   123.91     4.55 o
   4   5  13    84.62    88.48     8.91 o
   5   5  13    63.55    51.46     5.15 o
   6   5  13     1.26     6.83     8.61 <
  -6   6  13    58.51    55.03     7.92 o
  -5   6  13    17.89    20.29     4.26 o
  -4   6  13     0.55     0.49     2.57 <
  -3   6  13   334.45   338.37     9.20 o
  -2   6  13   818.78   846.57    12.47 o
  -1   6  13   189.76   202.98    13.36 o
   0   6  13   138.89   141.13     3.27 o
   1   6  13     8.19    10.29     1.88 o
   2   6  13   156.83   145.98     5.74 o
   3   6  13    26.75    33.35     3.96 o
   4   6  13    16.21    16.13     3.76 o
   5   6  13     5.55    -1.19     5.84 <
  -5   7  13     9.27    13.66     5.05 <
  -4   7  13     9.43    13.66     3.86 o
  -3   7  13    12.51     8.31     4.35 <
  -2   7  13    36.86    33.95     3.27 o
  -1   7  13   152.03   163.69     5.05 o
   0   7  13     7.60     8.81     2.57 o
   1   7  13    11.38     9.30     2.87 o
   2   7  13     1.31     0.40     3.36 <
   3   7  13    93.70    83.53     6.83 o
   4   7  13    41.44    39.59     6.93 o
  -4   8  13     2.38     0.99    12.87 <
  -3   8  13     1.70     4.65     3.76 <
  -2   8  13    63.48    66.80     5.05 o
  -1   8  13    52.24    52.45     3.56 o
   0   8  13     1.07    -2.97     3.27 <
   1   8  13    53.55    65.52     5.64 o
   2   8  13    54.90    53.74     7.03 o
   3   8  13    46.93    41.07    11.18 o
  -1   9  13    15.86    -0.49     4.45 <
   0   9  13    14.92    14.35     5.25 <
   1   9  13    35.12    28.60    11.28 <
  -8   0  14    19.18    17.12    15.24 <
  -7   0  14    55.32    63.83     7.92 o
  -6   0  14    14.90    25.53     3.27 o
  -5   0  14  1486.69  1601.99    38.89 o
  -4   0  14     1.89     2.47     1.88 <
  -3   0  14    80.31    79.47     2.87 o
  -2   0  14  1718.69  1902.25    32.26 o
  -1   0  14  6623.18  7653.55   114.41 o
   0   0  14    20.81    20.68     0.99 o
   1   0  14   338.05   381.02     5.74 o
   2   0  14   112.85   124.11     2.67 o
   3   0  14    11.81    13.46     1.48 o
   4   0  14    27.23    22.17     4.16 o
   5   0  14   132.23   126.88     7.72 o
   6   0  14     2.41    12.47     6.73 <
   7   0  14    64.73    65.32    12.17 o
  -8   1  14    10.22    -5.64     9.60 <
  -7   1  14   151.99   163.20     7.32 o
  -6   1  14     3.94     7.72     2.87 <
  -5   1  14    27.26    30.88     2.87 o
  -4   1  14    67.96    57.30     3.46 o
  -3   1  14    24.03    29.89     1.88 o
  -2   1  14   846.48   910.01     9.90 o
  -1   1  14  1218.21  1290.54    10.79 o
   0   1  14   156.29   146.67     1.78 o
   1   1  14   163.03   155.87     2.18 o
   2   1  14   314.27   301.85     3.66 o
   3   1  14     8.22     6.53     0.99 o
   4   1  14   233.27   213.18     5.05 o
   5   1  14   219.86   217.53     6.43 o
   6   1  14    42.97    42.56    12.07 o
   7   1  14     0.76    -4.16     5.44 <
  -7   2  14     2.04     5.84     6.63 <
  -6   2  14     2.37     0.99     2.97 <
  -5   2  14    49.18    47.41     2.87 o
  -4   2  14  2495.67  2543.76    26.82 o
  -3   2  14   385.28   396.96     4.65 o
  -2   2  14   373.79   393.30     4.16 o
  -1   2  14   128.22   120.64     3.46 o
   0   2  14     5.99     5.74     0.69 o
   1   2  14     9.86     5.74     0.89 o
   2   2  14   483.22   482.27     5.34 o
   3   2  14    45.98    50.47     2.08 o
   4   2  14    32.75    29.69     1.98 o
   5   2  14    30.57    28.60     3.07 o
   6   2  14    47.99    48.30     5.84 o
   7   2  14    23.12    22.17     6.73 o
  -7   3  14    76.49    76.01     6.43 o
  -6   3  14   136.32   138.16     6.63 o
  -5   3  14    12.45     6.93     3.66 <
  -4   3  14  1002.39   963.74    13.66 o
  -3   3  14     0.12     0.10     1.39 <
  -2   3  14    13.33    16.63     2.08 o
  -1   3  14   196.59   238.81     3.76 o
   0   3  14   536.48   547.69     5.64 o
   1   3  14     0.44     0.59     1.19 <
   2   3  14   193.74   177.35     3.17 o
   3   3  14    30.77    35.73     1.98 o
   4   3  14     0.18     0.59     1.39 <
   5   3  14     3.26     5.25     3.07 <
   6   3  14    96.14    94.02     6.14 o
   7   3  14   285.58   224.56    16.43 o
  -7   4  14     0.37    -0.89     6.83 <
  -6   4  14    40.73    41.57     5.15 o
  -5   4  14     4.40     1.09     2.28 <
  -4   4  14   170.13   155.28     4.55 o
  -3   4  14  2762.57  2840.47    35.03 o
  -2   4  14    20.02    18.01     1.78 o
  -1   4  14   129.95   130.54     3.17 o
   0   4  14   530.83   569.76     6.04 o
   1   4  14    56.58    53.24     1.78 o
   2   4  14   380.35   387.36     6.83 o
   3   4  14   212.74   217.33     5.64 o
   4   4  14   102.56   106.49     3.96 o
   5   4  14     0.73    -0.69     2.47 <
   6   4  14    36.60    43.94    14.05 o
  -6   5  14     3.53     5.74     4.75 <
  -5   5  14    30.44    32.46     4.45 o
  -4   5  14    51.74    49.78     3.86 o
  -3   5  14   234.72   248.61     7.62 o
  -2   5  14   285.25   286.21     6.23 o
  -1   5  14    14.86    19.89     2.77 o
   0   5  14     0.09     0.89     1.68 <
   1   5  14   349.35   354.30     6.23 o
   2   5  14     9.79    10.69     2.47 o
   3   5  14    17.83    13.06     2.77 o
   4   5  14    16.82    13.66    10.09 <
   5   5  14    32.64    32.56     4.26 o
   6   5  14    60.42    59.88    12.77 o
  -6   6  14    13.92    -4.16    12.77 <
  -5   6  14    15.86     8.61     6.43 <
  -4   6  14    39.58    42.46     4.55 o
  -3   6  14   300.15   298.88    10.69 o
  -2   6  14   392.15   383.00    14.75 o
  -1   6  14   207.87   222.58     5.05 o
   0   6  14   112.15   107.68     3.27 o
   1   6  14   115.61   120.25     3.66 o
   2   6  14    11.53     3.76     2.67 <
   3   6  14     2.29    -0.69     2.57 <
   4   6  14    20.12    17.22     5.34 o
   5   6  14    92.76   122.32    24.44 o
  -5   7  14     7.26     1.09     8.41 <
  -4   7  14    23.40    19.40     4.85 o
  -3   7  14    29.02    21.38     4.16 o
  -2   7  14    14.70     1.98     4.06 <
  -1   7  14   283.01   292.15     6.93 o
   0   7  14    41.15    37.41     3.27 o
   1   7  14    68.37    72.05     5.25 o
   2   7  14   312.67   299.58    14.55 o
   3   7  14     0.48     2.67     6.04 <
   4   7  14    27.02    26.82     5.34 o
  -3   8  14     1.01     3.07     4.65 <
  -2   8  14   393.43   412.69    11.28 o
  -1   8  14    47.07    47.41     4.45 o
   0   8  14   140.48   155.08     7.52 o
   1   8  14    16.43    26.33     6.23 o
   2   8  14     0.51     6.73     4.55 <
   3   8  14    15.31    35.13    36.42 <
   0   9  14    15.81     3.27    12.27 <
  -7   1  15    20.32    37.71     5.25 o
  -6   1  15   215.11   231.29     7.13 o
  -5   1  15  1896.04  1919.47    18.61 o
  -4   1  15     7.14     2.38     1.58 <
  -3   1  15   494.14   513.54     5.64 o
  -2   1  15    13.10    18.90     1.39 o
  -1   1  15     0.37     0.89     0.69 <
   0   1  15   410.76   412.69     4.35 o
   1   1  15    93.79    92.34     1.78 o
   2   1  15     0.72     0.20     0.79 <
   3   1  15    34.20    28.50     1.88 o
   4   1  15     1.46     2.38     1.68 <
   5   1  15     1.94    -1.29     2.47 <
   6   1  15   236.62   251.67    11.78 o
   7   1  15    63.02    72.54     8.12 o
  -7   2  15     1.06     0.69     4.26 <
  -6   2  15   204.25   212.88    10.79 o
  -5   2  15    56.66    57.50     3.27 o
  -4   2  15  1672.36  1740.94    16.92 o
  -3   2  15   165.07   173.39     3.17 o
  -2   2  15  1769.77  1800.61    15.04 o
  -1   2  15   488.08   502.46     5.15 o
   0   2  15     7.68    10.29     0.69 o
   1   2  15   391.19   431.00     5.54 o
   2   2  15   140.77   148.65     2.67 o
   3   2  15   402.84   412.60     7.82 o
   4   2  15    24.09    20.39     1.98 o
   5   2  15     6.17     2.87     3.17 <
   6   2  15    82.86    68.09     5.25 o
   7   2  15    41.95    50.18    10.89 o
  -7   3  15     2.99     0.69     4.85 <
  -6   3  15   102.39   101.74     5.54 o
  -5   3  15    91.30    92.83     3.56 o
  -4   3  15   638.02   636.46     9.80 o
  -3   3  15  1047.23  1058.26    11.48 o
  -2   3  15   418.27   428.73     6.63 o
  -1   3  15    44.80    41.86     1.98 o
   0   3  15   510.74   553.62     6.73 o
   1   3  15     0.12     1.19     0.79 <
   2   3  15    63.89    63.14     2.08 o
   3   3  15    38.29    37.41     2.97 o
   4   3  15    46.58    50.37     2.97 o
   5   3  15   120.57   120.44     6.04 o
   6   3  15     3.92     5.25     4.06 <
   7   3  15    29.65    31.47     9.70 o
  -7   4  15    76.06    94.42    14.75 o
  -6   4  15    64.57    69.28     5.54 o
  -5   4  15    55.91    59.38     3.66 o
  -4   4  15   372.46   361.63     8.02 o
  -3   4  15    32.69    31.57     3.46 o
  -2   4  15     3.44     1.88     1.88 <
  -1   4  15    28.61    28.40     1.98 o
   0   4  15   451.02   460.20     5.34 o
   1   4  15   801.71   798.86     9.40 o
   2   4  15    14.17    12.07     1.78 o
   3   4  15    70.62    64.43     2.87 o
   4   4  15    11.69    10.69     2.57 o
   5   4  15     0.41    -5.44     5.44 <
   6   4  15    54.27    64.13     6.83 o
  -6   5  15     2.01     8.12     3.86 <
  -5   5  15    15.32    21.77     3.66 o
  -4   5  15     0.69    -4.16     4.16 <
  -3   5  15     7.45     7.82     2.67 <
  -2   5  15   632.71   685.25     9.70 o
  -1   5  15   148.33   144.39     3.56 o
   0   5  15    94.50   100.15     2.77 o
   1   5  15     5.57     3.56     1.68 <
   2   5  15     9.47    10.89     2.18 o
   3   5  15    49.26    58.19     3.76 o
   4   5  15    29.40    26.72     4.65 o
   5   5  15     1.53     5.25     5.25 <
   6   5  15   217.07   247.72    17.12 o
  -6   6  15     0.11    -1.58     8.41 <
  -5   6  15     9.89     9.20     4.16 <
  -4   6  15    16.89    16.53     3.56 o
  -3   6  15   334.83   354.90    10.00 o
  -2   6  15    23.08    21.87     3.56 o
  -1   6  15    55.10    56.71     2.97 o
   0   6  15   186.01   184.38     4.85 o
   1   6  15   198.75   212.78     5.84 o
   2   6  15    49.38    48.99     4.55 o
   3   6  15   174.01   179.53     6.04 o
   4   6  15    99.38    86.89     7.03 o
   5   6  15    42.66    59.78     7.62 o
  -5   7  15    23.78    28.70     8.81 o
  -4   7  15    18.12    28.50     5.05 o
  -3   7  15    30.93    30.68     4.06 o
  -2   7  15    31.08    22.96     3.76 o
  -1   7  15     5.37     3.27     2.38 <
   0   7  15     6.05     5.15     2.97 <
   1   7  15    44.97    40.58     3.27 o
   2   7  15    25.25    28.11     4.35 o
   3   7  15     0.07    -3.66     5.05 <
   4   7  15   157.73   179.23    15.74 o
  -3   8  15     1.78     2.67     4.85 <
  -2   8  15   227.30   226.04     9.90 o
  -1   8  15   114.45   111.44     6.53 o
   0   8  15    32.63    29.79     6.53 o
   1   8  15    22.60    26.72     3.86 o
   2   8  15    57.72    53.54     4.95 o
   3   8  15     0.87    -5.25    26.03 <
  -7   0  16     0.45    -2.47     5.34 <
  -6   0  16   135.91   143.80    10.09 o
  -5   0  16  3113.29  3221.00    50.18 o
  -4   0  16    35.84    38.20     3.76 o
  -3   0  16   597.45   615.68    15.44 o
  -2   0  16  1148.73  1255.80    21.77 o
  -1   0  16   191.45   172.99     6.93 o
   0   0  16   647.17   698.91     7.42 o
   1   0  16   498.81   517.20     8.02 o
   2   0  16  1685.42  1706.99    23.46 o
   3   0  16   232.94   229.90     9.40 o
   4   0  16   343.13   328.08    10.19 o
   5   0  16   335.44   284.23    13.95 o
   6   0  16     0.01    -7.92     7.92 <
   7   0  16    32.39    45.92    11.88 o
  -7   1  16     3.93     1.48     4.26 <
  -6   1  16   213.58   213.08     5.94 o
  -5   1  16   405.60   403.09     6.63 o
  -4   1  16   922.73   923.86     9.80 o
  -3   1  16     2.58     0.99     1.19 <
  -2   1  16   343.59   378.35     4.85 o
  -1   1  16  1266.86  1363.57    13.26 o
   0   1  16     0.29     0.79     0.40 <
   1   1  16    49.54    40.68     1.48 o
   2   1  16    12.56    16.53     1.29 o
   3   1  16   133.26   125.79     3.27 o
   4   1  16   270.36   252.17     6.53 o
   5   1  16    74.61    70.27     5.25 o
   6   1  16     0.01     8.12     4.85 <
   7   1  16   128.99   140.34    10.00 o
  -7   2  16    73.68    81.25    10.29 o
  -6   2  16   219.23   206.94     7.32 o
  -5   2  16   409.03   429.22     8.02 o
  -4   2  16   222.69   228.02     4.55 o
  -3   2  16     8.75    10.09     1.58 o
  -2   2  16   101.44    94.32     2.18 o
  -1   2  16   636.57   700.59     6.73 o
   0   2  16   191.82   214.26     2.77 o
   1   2  16    21.20    19.60     1.09 o
   2   2  16     3.82     4.85     1.39 o
   3   2  16   219.28   215.06     4.35 o
   4   2  16    12.35     7.13     2.08 o
   5   2  16    44.85    39.19     4.16 o
   6   2  16     3.43    12.77     5.44 <
   7   2  16   152.17   184.08    12.87 o
  -7   3  16    46.67    51.07     6.53 o
  -6   3  16    68.80    73.24     5.44 o
  -5   3  16     0.22     0.89     2.08 <
  -4   3  16   201.28   192.00     4.75 o
  -3   3  16   401.32   395.77     4.85 o
  -2   3  16   148.77   161.61     3.56 o
  -1   3  16   262.67   276.91     4.45 o
   0   3  16    14.34    12.96     1.48 o
   1   3  16    23.89    19.89     1.39 o
   2   3  16     8.79     7.13     1.39 o
   3   3  16    83.50    84.42     3.07 o
   4   3  16     0.00     2.77     2.67 <
   5   3  16    90.10    92.14     5.64 o
   6   3  16    66.95    85.80     7.72 o
  -7   4  16    77.98    45.13    28.90 <
  -6   4  16   111.17   115.89     6.43 o
  -5   4  16    15.99    18.70     3.17 o
  -4   4  16   542.28   530.57     8.21 o
  -3   4  16   360.18   363.61     7.03 o
  -2   4  16   141.40   138.75     4.26 o
  -1   4  16   118.03   118.56     4.75 o
   0   4  16   366.14   382.81     4.85 o
   1   4  16    12.47    11.78     1.78 o
   2   4  16   110.93   117.87     3.27 o
   3   4  16   206.35   199.12     5.25 o
   4   4  16     2.78     0.20     2.57 <
   5   4  16     3.26    11.88     6.23 <
   6   4  16   193.17   210.90    10.09 o
  -6   5  16    39.33    46.22     5.15 o
  -5   5  16    57.48    53.44     3.46 o
  -4   5  16     6.78     3.86     2.97 <
  -3   5  16   769.01   786.59    15.14 o
  -2   5  16   188.19   189.03     4.35 o
  -1   5  16     0.26     1.19     2.08 <
   0   5  16    24.83    21.97     1.68 o
   1   5  16     9.96    11.68     2.08 o
   2   5  16     1.97     0.00     1.68 <
   3   5  16    67.87    66.11     3.76 o
   4   5  16    66.68    78.38     5.84 o
   5   5  16     1.34    -0.20     4.16 <
  -5   6  16     0.47     0.49     4.26 <
  -4   6  16    21.26    22.96     3.46 o
  -3   6  16   976.85  1028.87    22.76 o
  -2   6  16     1.09     0.20     2.28 <
  -1   6  16   161.59   151.72     5.94 o
   0   6  16   100.76    94.22     3.66 o
   1   6  16   183.15   181.41     5.25 o
   2   6  16   113.09   111.93     5.15 o
   3   6  16    35.58    27.12     3.86 o
   4   6  16   105.30   103.92     8.21 o
   5   6  16   214.54   256.13    12.37 o
  -4   7  16    24.85    28.50     4.75 o
  -3   7  16    34.08    38.20     8.12 o
  -2   7  16   285.30   310.66     8.91 o
  -1   7  16   123.43   134.79     5.25 o
   0   7  16    67.87    71.55     4.45 o
   1   7  16     5.67     8.12     3.07 <
   2   7  16    46.99    40.28     3.86 o
   3   7  16    12.19    19.00     5.05 o
   4   7  16    15.91    17.91     8.21 <
  -3   8  16    54.12    55.72    10.00 o
  -2   8  16   147.09   118.17     6.73 o
  -1   8  16   110.18   103.42     6.93 o
   0   8  16     7.50     9.40     3.96 <
   1   8  16     0.00    -0.40     6.33 <
   2   8  16     6.25     3.36     4.45 <
  -7   1  17     0.86     2.67     5.44 <
  -6   1  17   223.27   222.58     6.53 o
  -5   1  17   292.25   296.90     5.94 o
  -4   1  17   166.54   160.13     3.66 o
  -3   1  17   151.65   153.70     3.07 o
  -2   1  17   185.97   220.10     3.56 o
  -1   1  17     1.56     3.27     0.69 o
   0   1  17   131.31   115.30     2.08 o
   1   1  17   206.98   227.33     2.97 o
   2   1  17     9.29     8.31     1.09 o
   3   1  17    80.34    79.57     3.76 o
   4   1  17   109.39    91.25     3.66 o
   5   1  17     0.23    -0.79     2.77 <
   6   1  17    26.87    33.85    11.78 <
   7   1  17     0.03     7.03     5.64 <
  -7   2  17    68.51    64.63     6.33 o
  -6   2  17   449.05   468.12    11.18 o
  -5   2  17   645.17   630.92    10.79 o
  -4   2  17   438.17   443.67     7.13 o
  -3   2  17     1.15     2.28     1.39 <
  -2   2  17   509.77   530.76     5.94 o
  -1   2  17   367.62   386.96     4.75 o
   0   2  17   447.00   462.57     5.64 o
   1   2  17   574.40   591.13     7.42 o
   2   2  17     3.78     3.76     0.99 o
   3   2  17    97.38    98.18     4.75 o
   4   2  17   134.38    95.70     4.26 o
   5   2  17    22.46    16.43     5.34 o
   6   2  17   118.39   122.03     8.81 o
   7   2  17    29.12    42.85     9.50 o
  -7   3  17    10.69    -2.47     5.15 <
  -6   3  17    33.99    35.83     4.45 o
  -5   3  17     4.56     3.07     2.97 <
  -4   3  17   223.58   212.09     5.15 o
  -3   3  17   443.16   454.56     5.44 o
  -2   3  17   229.00   239.30     3.96 o
  -1   3  17    27.28    28.21     2.28 o
   0   3  17   225.53   220.80     3.76 o
   1   3  17     0.05    -0.79     1.19 <
   2   3  17    63.84    58.59     2.28 o
   3   3  17     6.00     2.67     1.88 <
   4   3  17     1.78     2.57     2.28 <
   5   3  17    10.06     6.73     4.85 <
   6   3  17    21.87    34.64     5.74 o
  -7   4  17   167.64   217.73    19.10 o
  -6   4  17    20.80    24.94     4.35 o
  -5   4  17     2.53    -2.57     2.67 <
  -4   4  17  1404.36  1429.58    20.09 o
  -3   4  17    42.46    43.74     2.87 o
  -2   4  17    41.06    42.26     2.38 o
  -1   4  17    98.16   105.60     2.97 o
   0   4  17   335.14   335.99     5.44 o
   1   4  17   186.62   181.70     3.76 o
   2   4  17    15.80    18.41     1.68 o
   3   4  17   520.74   515.03     9.11 o
   4   4  17   174.73   187.94     6.63 o
   5   4  17    35.41    40.68     7.72 o
   6   4  17    40.55    40.48     9.20 o
  -6   5  17    43.87    51.66     6.63 o
  -5   5  17     4.29    -2.18     2.87 <
  -4   5  17   279.48   275.23     7.32 o
  -3   5  17     0.15     1.78     2.57 <
  -2   5  17   136.64   130.04     3.46 o
  -1   5  17   437.64   480.19     8.12 o
   0   5  17     5.61     4.65     1.98 <
   1   5  17     4.75     3.76     1.58 <
   2   5  17     0.00    -0.40     2.08 <
   3   5  17   234.37   214.17     7.03 o
   4   5  17   390.08   409.92    21.08 o
   5   5  17    59.36    81.95    15.04 o
  -5   6  17     0.94     2.97     3.46 <
  -4   6  17    63.21    56.61     4.75 o
  -3   6  17    78.77    74.42     5.84 o
  -2   6  17   340.20   366.08     7.03 o
  -1   6  17    34.72    30.68     2.77 o
   0   6  17     7.19     5.74     2.87 <
   1   6  17   115.89   120.94     4.26 o
   2   6  17     1.31     0.40     2.97 <
   3   6  17     0.34     1.19     2.77 <
   4   6  17   115.10   128.66     6.73 o
   5   6  17   205.62   247.82    17.81 o
  -4   7  17     5.51     5.25     4.55 <
  -3   7  17    11.36    13.36     5.05 <
  -2   7  17    10.56    10.89     5.15 <
  -1   7  17    85.98    82.84     7.92 o
   0   7  17     6.40     5.15     3.56 <
   1   7  17     8.86    11.18     3.36 o
   2   7  17    15.15    21.08     4.06 o
   3   7  17    22.78    14.45     3.76 o
   4   7  17   204.37   218.42    14.45 o
  -3   8  17     8.98     0.59     6.63 <
  -2   8  17   189.22   188.34     9.80 o
  -1   8  17    40.01    42.95     6.23 o
   0   8  17     0.22     2.97     4.06 <
   1   8  17    93.25    82.84     6.53 o
   2   8  17    53.36    45.62     6.04 o
  -7   0  18    33.09    34.74     6.73 o
  -6   0  18  1638.74  1673.64    38.40 o
  -5   0  18  1556.82  1615.94    27.51 o
  -4   0  18     2.71     3.46     3.66 <
  -3   0  18   154.03   157.06     4.55 o
  -2   0  18   531.66   558.47    13.36 o
  -1   0  18  1166.94  1272.42    17.42 o
   0   0  18   746.68   782.83    11.38 o
   1   0  18    92.23   102.73     3.27 o
   2   0  18    17.27    14.85     1.88 o
   3   0  18    10.29    10.79     4.75 <
   4   0  18    43.77    23.16     4.26 o
   5   0  18    61.64    49.78     6.53 o
   6   0  18    59.74    63.04    12.37 o
   7   0  18    17.05    25.14     8.91 <
  -7   1  18    14.36     4.45     5.15 <
  -6   1  18    16.53    18.80     3.36 o
  -5   1  18    21.58    25.14     3.07 o
  -4   1  18   420.54   427.24     6.53 o
  -3   1  18    13.31    17.02     1.68 o
  -2   1  18    57.42    57.60     2.38 o
  -1   1  18    14.71    16.43     1.88 o
   0   1  18     4.11    10.79     1.39 o
   1   1  18   127.10   122.92     2.18 o
   2   1  18    61.48    57.50     2.28 o
   3   1  18     0.05    -1.29     1.39 <
   4   1  18     0.01    -2.08     2.08 <
   5   1  18   192.55   171.02     7.22 o
   6   1  18   127.61   108.27     9.11 o
   7   1  18    43.61    66.51    11.98 o
  -7   2  18    40.66    33.35     6.33 o
  -6   2  18   157.04   173.79     6.04 o
  -5   2  18   769.32   775.31    12.57 o
  -4   2  18   119.74   117.97     3.46 o
  -3   2  18   222.90   216.94     3.66 o
  -2   2  18     9.69    11.78     1.48 o
  -1   2  18    90.72    96.49     2.28 o
   0   2  18    30.89    33.85     1.58 o
   1   2  18    22.49    23.65     2.57 o
   2   2  18   375.28   368.65     5.84 o
   3   2  18   147.94   140.83     3.96 o
   4   2  18   144.84   133.80     5.25 o
   5   2  18    95.99    82.54     5.64 o
   6   2  18     0.03    -2.28     4.26 <
  -7   3  18   262.84   291.56    14.55 o
  -6   3  18    15.20     9.30     3.76 <
  -5   3  18   187.51   175.96     4.75 o
  -4   3  18   113.43   113.02     3.46 o
  -3   3  18   112.54   115.10     3.36 o
  -2   3  18   264.76   272.06     4.26 o
  -1   3  18     0.03     0.79     1.48 <
   0   3  18     4.71     3.46     1.39 <
   1   3  18   166.45   159.44     3.46 o
   2   3  18   428.63   428.53     6.23 o
   3   3  18   997.45   916.74    21.08 o
   4   3  18    20.73    20.09     3.76 o
   5   3  18    67.84    86.79     6.93 o
   6   3  18   107.96   127.47    14.05 o
  -6   4  18     4.25     5.54     4.35 <
  -5   4  18    42.35    36.82     3.17 o
  -4   4  18   114.63   119.06     3.96 o
  -3   4  18   706.38   691.78    11.48 o
  -2   4  18   181.58   184.48     5.05 o
  -1   4  18    26.64    30.58     2.18 o
   0   4  18    75.86    75.51     2.28 o
   1   4  18    46.77    50.28     3.46 o
   2   4  18     2.28     6.23     1.88 o
   3   4  18     0.30     5.05     2.67 <
   4   4  18   139.02   137.37     5.15 o
   5   4  18    15.22    11.08     5.54 <
   6   4  18   232.10   270.58    25.93 o
  -6   5  18   129.13   135.09     8.51 o
  -5   5  18     2.10    -1.98     3.36 <
  -4   5  18    23.54    19.50     4.06 o
  -3   5  18     0.00     2.57     2.97 <
  -2   5  18   227.90   237.23     6.43 o
  -1   5  18     3.23     4.85     2.08 <
   0   5  18   107.23    92.14     3.56 o
   1   5  18    71.52    69.18     2.97 o
   2   5  18   278.09   254.54     5.74 o
   3   5  18   348.30   383.89     9.80 o
   4   5  18    33.22    24.74     3.56 o
   5   5  18    26.26    38.70    11.88 o
  -5   6  18    75.17    60.07     6.83 o
  -4   6  18    50.58    52.65     3.96 o
  -3   6  18     5.07     7.72     3.66 <
  -2   6  18     3.61     3.76     3.36 <
  -1   6  18    57.73    61.56     3.96 o
   0   6  18   145.19   143.11     5.05 o
   1   6  18    20.02    16.82     2.47 o
   2   6  18    91.67   103.12     4.95 o
   3   6  18     6.22     8.61     2.97 <
   4   6  18    29.92    34.24     5.05 o
  -4   7  18     8.25    -2.08     3.96 <
  -3   7  18    52.03    43.35     6.04 o
  -2   7  18   706.14   750.97    17.52 o
  -1   7  18    39.06    39.29     4.16 o
   0   7  18     4.15     3.46     3.17 <
   1   7  18     1.80     5.54     2.77 <
   2   7  18    49.87    36.91     4.06 o
   3   7  18     0.07     7.62     3.46 <
  -2   8  18     6.78    -2.77     5.84 <
  -1   8  18   118.93   122.13     5.84 o
   0   8  18     3.05     1.29     4.06 <
   1   8  18     1.24     3.76     3.96 <
   2   8  18    14.97    10.29     6.43 <
  -7   1  19    11.62    24.15     9.40 <
  -6   1  19     0.01     0.89     2.97 <
  -5   1  19   218.63   224.06     5.84 o
  -4   1  19     5.19     6.83     3.07 <
  -3   1  19     0.13    -0.89     1.39 <
  -2   1  19    76.89    81.45     3.27 o
  -1   1  19     7.86     8.81     0.99 o
   0   1  19    24.85    24.94     1.19 o
   1   1  19    70.26    65.52     2.08 o
   2   1  19   597.38   571.54     8.12 o
   3   1  19    10.12    10.99     1.58 o
   4   1  19     2.87     3.46     2.28 <
   5   1  19   109.51    85.61     4.95 o
   6   1  19    15.63    23.26     5.34 o
  -7   2  19   157.32   162.51    11.18 o
  -6   2  19   450.22   456.04    17.62 o
  -5   2  19   142.00   145.48     4.85 o
  -4   2  19   301.99   307.39     5.84 o
  -3   2  19   118.18   105.70     3.36 o
  -2   2  19    60.54    59.08     1.98 o
  -1   2  19    99.01   103.62     2.77 o
   0   2  19   692.24   693.76     7.52 o
   1   2  19    38.25    41.96     2.67 o
   2   2  19   347.70   363.41     6.83 o
   3   2  19   272.28   269.19     5.05 o
   4   2  19     4.79     8.12     2.67 o
   5   2  19    61.76    57.10     4.55 o
   6   2  19    14.38     4.65     4.85 <
  -7   3  19     3.83    15.83     8.02 <
  -6   3  19    51.08    43.94     4.26 o
  -5   3  19    46.35    42.36     4.16 o
  -4   3  19   130.71   128.36     4.26 o
  -3   3  19     0.02     0.89     1.58 <
  -2   3  19    10.99     9.20     1.68 o
  -1   3  19    81.88    74.03     2.67 o
   0   3  19   293.08   276.71     3.76 o
   1   3  19     7.80     6.83     1.68 o
   2   3  19   615.46   619.93     9.01 o
   3   3  19   497.83   565.99    10.29 o
   4   3  19   376.15   336.19     9.70 o
   5   3  19    24.98    16.82     7.82 <
   6   3  19    19.69    22.56     8.41 <
  -6   4  19    62.11    70.66     6.43 o
  -5   4  19     6.13     6.33     2.47 <
  -4   4  19    28.31    23.75     2.67 o
  -3   4  19     2.75     4.16     2.38 <
  -2   4  19   245.74   253.36     4.65 o
  -1   4  19   166.92   161.22     5.74 o
   0   4  19     5.94     5.64     1.68 o
   1   4  19    36.49    40.38     4.16 o
   2   4  19    32.04    21.87     2.18 o
   3   4  19   255.48   237.23     6.14 o
   4   4  19   146.26   150.33     5.74 o
   5   4  19    11.24    16.03     7.13 <
   6   4  19    36.12    24.35    16.92 <
  -6   5  19     2.55     4.95     6.53 <
  -5   5  19     1.29    -0.59     3.17 <
  -4   5  19     0.15     0.79     2.47 <
  -3   5  19   448.17   476.03    10.79 o
  -2   5  19    60.94    63.93     4.55 o
  -1   5  19    29.06    30.68     2.28 o
   0   5  19     6.36     5.54     1.78 o
   1   5  19     2.86     1.48     1.88 <
   2   5  19   173.50   152.01     4.45 o
   3   5  19   196.29   191.80     7.72 o
   4   5  19   260.01   288.39    10.59 o
   5   5  19    72.21    84.82     8.51 o
  -5   6  19     6.60    -0.30     4.55 <
  -4   6  19    52.58    61.36     4.55 o
  -3   6  19   265.19   289.18     9.01 o
  -2   6  19     2.52    -1.39     3.17 <
  -1   6  19    17.50    19.30     3.07 o
   0   6  19    14.70    15.44     2.28 o
   1   6  19    40.39    37.41     3.27 o
   2   6  19     0.14     0.10     2.77 <
   3   6  19    13.17    13.66     4.65 <
   4   6  19     0.74     4.75     5.05 <
  -4   7  19    69.64    55.12     5.15 o
  -3   7  19     4.15     1.98     4.26 <
  -2   7  19     8.85     5.34     3.46 <
  -1   7  19    88.35    94.32     4.85 o
   0   7  19     7.88    12.87     3.17 o
   1   7  19   199.69   218.92     7.13 o
   2   7  19    12.18    17.52     4.45 o
   3   7  19    69.91    89.27     7.42 o
  -2   8  19     5.69    10.79     9.11 <
  -1   8  19    64.20    59.88     6.04 o
   0   8  19    33.83    41.07     4.35 o
   1   8  19   140.92   122.13     8.71 o
  -7   0  20    13.73     6.93     6.23 <
  -6   0  20   603.63   641.11    19.60 o
  -5   0  20   458.45   462.38    20.68 o
  -4   0  20   701.92   718.01    15.44 o
  -3   0  20     4.00     5.74     2.47 <
  -2   0  20     0.05     0.69     1.88 <
  -1   0  20   861.78   874.77    12.17 o
   0   0  20   127.94   136.87     3.76 o
   1   0  20  4450.46  4506.78    81.25 o
   2   0  20   153.72   165.18     4.65 o
   3   0  20     0.20     1.98     7.82 <
   4   0  20   995.67   849.34    29.99 o
   5   0  20   275.68   252.37    13.16 o
   6   0  20    74.07    75.41    13.86 o
  -7   1  20     3.44     0.40     4.55 <
  -6   1  20    13.46    11.78     3.36 o
  -5   1  20    64.91    68.88     3.76 o
  -4   1  20     9.93     9.30     2.18 o
  -3   1  20    55.07    48.49     2.08 o
  -2   1  20   175.55   170.03     3.96 o
  -1   1  20    45.33    40.38     2.08 o
   0   1  20    27.09    28.21     1.78 o
   1   1  20  2011.01  2013.99    23.06 o
   2   1  20  1498.74  1531.62    17.81 o
   3   1  20    24.57    26.23     3.17 o
   4   1  20     6.92     9.20     2.97 o
   5   1  20   176.12   169.63     6.63 o
   6   1  20     0.02     8.51     5.44 <
  -7   2  20    59.85    60.37    10.59 o
  -6   2  20   154.80   144.29     6.23 o
  -5   2  20    30.97    31.87     3.27 o
  -4   2  20     6.23     4.35     1.78 <
  -3   2  20   364.90   388.94     6.53 o
  -2   2  20   153.24   147.36     3.17 o
  -1   2  20   504.47   522.25     6.93 o
   0   2  20    67.84    60.37     2.28 o
   1   2  20   188.67   178.24     4.75 o
   2   2  20   680.26   717.51    10.99 o
   3   2  20     4.28    -0.89     1.98 <
   4   2  20     2.60     0.40     3.07 <
   5   2  20   140.78   122.92    10.00 o
   6   2  20   149.62   168.94    12.37 o
  -7   3  20    46.28   -17.42    17.42 <
  -6   3  20    60.50    63.54     4.55 o
  -5   3  20    13.66    19.30     3.17 o
  -4   3  20     6.89     7.32     1.98 o
  -3   3  20    53.61    51.46     2.67 o
  -2   3  20   120.34   113.22     3.46 o
  -1   3  20   282.97   285.42     4.95 o
   0   3  20    27.73    26.23     1.78 o
   1   3  20     0.04     2.87     2.08 <
   2   3  20   412.73   403.98     7.13 o
   3   3  20   180.53   200.01     6.14 o
   4   3  20    53.55    43.35     7.03 o
   5   3  20    31.77    28.90     5.94 o
   6   3  20    39.23    36.72     8.91 o
  -6   4  20     0.04    -0.30     3.96 <
  -5   4  20     1.10     0.10     3.07 <
  -4   4  20    46.41    42.85     3.27 o
  -3   4  20     0.31    -2.08     2.08 <
  -2   4  20   138.81   151.91     4.16 o
  -1   4  20   258.02   262.46     5.15 o
   0   4  20    27.70    29.29     2.28 o
   1   4  20    46.66    49.68     2.57 o
   2   4  20   101.22    97.29     3.66 o
   3   4  20    42.77    40.87     3.96 o
   4   4  20    44.95    48.40     4.06 o
   5   4  20     4.98    -1.48     8.51 <
  -5   5  20    23.39    18.01     4.35 o
  -4   5  20    14.29     6.83     2.57 <
  -3   5  20    10.16     6.73     3.46 <
  -2   5  20     0.11    -1.88     2.18 <
  -1   5  20   219.70   218.52     4.85 o
   0   5  20     3.53     7.32     2.08 o
   1   5  20    38.70    36.62     4.16 o
   2   5  20     3.17     5.15     1.98 <
   3   5  20   885.43   898.92    16.63 o
   4   5  20    33.40    23.26     4.35 o
   5   5  20     2.19    -8.31    15.64 <
  -5   6  20     4.58     5.05     4.26 <
  -4   6  20    60.19    56.71     5.94 o
  -3   6  20     5.30    10.69     3.56 o
  -2   6  20   214.45   224.06     6.83 o
  -1   6  20   135.25   152.31     5.84 o
   0   6  20    38.53    35.83     3.46 o
   1   6  20    14.87    10.29     2.28 o
   2   6  20    71.18    73.73     3.96 o
   3   6  20     7.70    14.05     4.06 o
   4   6  20     5.84    12.77     5.74 <
  -4   7  20     9.08    -3.27    14.05 <
  -3   7  20    27.19    30.78     4.95 o
  -2   7  20   199.38   172.90     7.92 o
  -1   7  20     3.74     1.78     3.07 <
   0   7  20     0.02    -2.97     2.97 <
   1   7  20     9.02    10.79     3.07 o
   2   7  20     0.15     0.49     3.56 <
   3   7  20     2.51    -4.26     6.14 <
  -1   8  20     9.91    15.64     7.52 <
   0   8  20   180.12   182.69    11.18 o
  -7   1  21     2.35    10.19     6.23 <
  -6   1  21    48.71    51.17     4.65 o
  -5   1  21    46.71    44.83     3.56 o
  -4   1  21     3.41     5.15     1.88 <
  -3   1  21   416.93   409.13     7.03 o
  -2   1  21   221.55   197.54     6.93 o
  -1   1  21    59.75    61.66     2.57 o
   0   1  21    62.74    63.93     2.47 o
   1   1  21   604.16   582.33     7.13 o
   2   1  21   680.68   657.44     8.41 o
   3   1  21    48.11    42.16     3.36 o
   4   1  21   248.24   256.23     6.93 o
   5   1  21   210.01   223.76    10.69 o
   6   1  21     5.17     8.31     7.52 <
  -7   2  21   127.09   133.90    10.09 o
  -6   2  21   144.39   142.81     6.33 o
  -5   2  21    70.99    69.28     3.86 o
  -4   2  21     6.19     8.41     2.57 o
  -3   2  21    45.23    41.27     2.67 o
  -2   2  21   153.67   154.49     3.66 o
  -1   2  21     3.36     3.17     1.78 <
   0   2  21  2110.23  2144.53    26.72 o
   1   2  21   227.13   246.33     4.55 o
   2   2  21    39.00    48.79     2.08 o
   3   2  21  1110.14  1003.93    18.80 o
   4   2  21   166.74   159.24     7.52 o
   5   2  21   126.51   138.65     7.92 o
   6   2  21     0.68    -2.08     9.90 <
  -6   3  21   136.43   131.82     5.74 o
  -5   3  21     3.73     9.11     3.27 <
  -4   3  21    84.20    93.23     4.26 o
  -3   3  21   118.63   110.45     4.16 o
  -2   3  21   119.01   114.80     3.46 o
  -1   3  21   109.84   109.26     3.36 o
   0   3  21  1040.37  1049.35    11.58 o
   1   3  21    23.32    23.75     2.28 o
   2   3  21   489.74   515.62     9.11 o
   3   3  21    44.37    41.07     3.27 o
   4   3  21   163.70   154.49     7.52 o
   5   3  21    61.84    72.54     8.02 o
   6   3  21    18.59    -0.20    10.89 <
  -6   4  21     0.03     0.79     4.35 <
  -5   4  21     9.81     8.02     3.96 <
  -4   4  21     0.00    -2.28     2.28 <
  -3   4  21    97.22    89.86     4.26 o
  -2   4  21    65.20    71.26     2.97 o
  -1   4  21    27.12    32.46     2.28 o
   0   4  21   147.50   147.07     3.96 o
   1   4  21   123.32   125.49     5.44 o
   2   4  21   300.57   260.78     6.04 o
   3   4  21     0.61     0.10     2.57 <
   4   4  21   127.74   115.69     6.63 o
   5   4  21     4.07     6.43    10.19 <
  -5   5  21    68.54    60.87     4.45 o
  -4   5  21    10.54     6.33     3.96 <
  -3   5  21    49.91    58.79     3.86 o
  -2   5  21   243.56   251.67     7.13 o
  -1   5  21    55.70    53.84     3.56 o
   0   5  21   128.31   124.20     4.65 o
   1   5  21    60.04    59.48     4.85 o
   2   5  21    90.59    84.91     4.35 o
   3   5  21    91.83   102.33     5.54 o
   4   5  21    47.80    53.94     5.84 o
   5   5  21    10.69    11.88    10.59 <
  -4   6  21    34.90    30.48     4.95 o
  -3   6  21   217.66   203.77     6.53 o
  -2   6  21    32.10    29.59     3.66 o
  -1   6  21   372.49   397.26     9.50 o
   0   6  21    89.47    96.10     4.65 o
   1   6  21   106.30   101.64     5.34 o
   2   6  21     4.37    -2.47     2.97 <
   3   6  21    65.68    73.43     6.14 o
   4   6  21     8.46     8.81     6.73 <
  -3   7  21     0.07     1.78     3.76 <
  -2   7  21    10.25     0.99     4.45 <
  -1   7  21    29.47    35.83     3.96 o
   0   7  21    12.12    12.47     3.56 o
   1   7  21    75.33    74.82     4.95 o
   2   7  21    88.95    83.43     5.74 o
  -7   0  22    62.97    59.58    10.29 o
  -6   0  22     0.25     0.49     4.26 <
  -5   0  22   108.80   108.96    16.82 o
  -4   0  22   704.53   705.74    22.56 o
  -3   0  22    62.27    47.11     3.86 o
  -2   0  22     1.14    -0.89     2.97 <
  -1   0  22    61.60    73.43     3.27 o
   0   0  22  1180.51  1199.68    23.95 o
   1   0  22   274.53   285.92     6.33 o
   2   0  22  2026.14  2016.66    35.33 o
   3   0  22     1.95     3.76     4.85 <
   4   0  22   144.89   111.54     7.52 o
   5   0  22    82.30    62.35     7.52 o
   6   0  22     4.71   -12.27    12.27 <
  -7   1  22     0.04     2.47     4.95 <
  -6   1  22     0.47    -1.39     3.76 <
  -5   1  22    31.20    40.28     3.56 o
  -4   1  22   369.13   367.96     7.72 o
  -3   1  22     7.84     5.54     1.78 o
  -2   1  22    62.67    53.94     2.47 o
  -1   1  22    14.90    15.14     2.28 o
   0   1  22    15.60    15.64     1.98 o
   1   1  22  3091.33  3081.95    24.84 o
   2   1  22     3.71    91.84    66.51 <
   3   1  22   338.74   351.53    12.37 o
   4   1  22    24.80     6.53     3.17 <
   5   1  22    34.69    20.39     4.75 o
   6   1  22   223.42   266.82    17.12 o
  -6   2  22    24.79    25.83     4.65 o
  -5   2  22    49.83    46.61     4.16 o
  -4   2  22     3.30     4.75     1.98 <
  -3   2  22    16.65    16.43     2.28 o
  -2   2  22   140.17   122.32     3.76 o
  -1   2  22    93.80    93.82     3.07 o
   0   2  22   510.18   518.39     8.81 o
   1   2  22   362.34   347.97     7.92 o
   2   2  22    44.41    53.24     2.77 o
   3   2  22    75.84    79.07     6.14 o
   4   2  22   152.73   121.14     5.84 o
   5   2  22     0.84    -2.97     5.64 <
   6   2  22     0.28    12.96     6.73 <
  -6   3  22    21.98    27.02     4.75 o
  -5   3  22     0.39    -2.28     3.07 <
  -4   3  22   179.89   191.30     5.34 o
  -3   3  22   243.70   234.95     5.94 o
  -2   3  22    10.31    14.25     1.88 o
  -1   3  22   485.71   484.45     8.02 o
   0   3  22   433.30   448.62     8.12 o
   1   3  22     0.01     3.56     2.47 <
   2   3  22  1276.79  1323.89    17.81 o
   3   3  22    66.21    51.36     3.86 o
   4   3  22    59.09    53.44     5.54 o
   5   3  22    14.81    17.02     5.74 <
  -6   4  22    28.27    26.33     4.65 o
  -5   4  22     4.16     1.58     3.27 <
  -4   4  22     5.76     5.15     2.87 <
  -3   4  22    13.80    10.00     3.76 <
  -2   4  22   308.70   295.91     5.94 o
  -1   4  22  1289.85  1304.59    15.83 o
   0   4  22   106.73   105.00     4.06 o
   1   4  22     0.75     0.79     2.38 <
   2   4  22    11.97    19.89     2.67 o
   3   4  22   267.70   259.39     7.92 o
   4   4  22    93.43    95.80     6.43 o
   5   4  22    42.74    51.76     9.20 o
  -5   5  22     1.69    -2.87     5.94 <
  -4   5  22     1.73     0.99     5.74 <
  -3   5  22    13.94    12.27     3.46 o
  -2   5  22   265.61   294.13     6.33 o
  -1   5  22   466.17   475.84     8.91 o
   0   5  22    20.92    10.69     2.47 o
   1   5  22     0.91     0.49     2.57 <
   2   5  22     7.87     8.91     2.87 o
   3   5  22   933.34  1017.98    24.64 o
   4   5  22    28.35    16.82     7.13 <
  -4   6  22    50.80    44.73     5.15 o
  -3   6  22   111.13   110.15     5.94 o
  -2   6  22    15.66    19.10     3.66 o
  -1   6  22    53.50    49.68     3.66 o
   0   6  22   144.71   142.81     4.95 o
   1   6  22    17.79    12.57     3.56 o
   2   6  22    57.16    56.61     4.16 o
   3   6  22    15.84     6.23     5.25 <
  -3   7  22    70.74    54.43     6.23 o
  -2   7  22    37.49    21.57     4.65 o
  -1   7  22    16.74    18.11     3.96 o
   0   7  22    52.46    60.47     4.26 o
   1   7  22    33.92    24.05     4.85 o
   2   7  22    20.63     1.29     8.81 <
  -6   1  23    31.61    31.37     4.16 o
  -5   1  23   139.41   150.53     5.84 o
  -4   1  23     6.01     6.23     2.18 <
  -3   1  23   396.02   357.67     7.82 o
  -2   1  23    11.28     7.42     1.98 o
  -1   1  23    13.56    15.83     1.78 o
   0   1  23  1952.16  1988.16    28.80 o
   1   1  23  1685.17  1665.62    16.43 o
   2   1  23   267.70   265.53     6.33 o
   3   1  23   228.26   206.45     8.12 o
   4   1  23   151.83   125.69     6.53 o
   5   1  23    67.45    70.17     6.53 o
   6   1  23    20.28    24.84    17.22 <
  -6   2  23    41.58    38.89     4.85 o
  -5   2  23   328.48   351.83    10.09 o
  -4   2  23    77.60    68.29     4.16 o
  -3   2  23   178.69   172.60     4.85 o
  -2   2  23    20.98    17.72     1.88 o
  -1   2  23   633.55   590.24     9.60 o
   0   2  23   176.62   167.45     4.26 o
   1   2  23     8.44     7.62     2.08 o
   2   2  23    55.78    60.47     2.97 o
   3   2  23     3.63    -3.86     5.25 <
   4   2  23     2.70     6.73     4.45 <
   5   2  23     8.95    14.15     5.44 <
  -6   3  23     0.14    -3.76     4.95 <
  -5   3  23    34.13    40.18     5.25 o
  -4   3  23    31.28    31.17     3.86 o
  -3   3  23    67.95    66.41     4.45 o
  -2   3  23    41.89    44.54     3.36 o
  -1   3  23   226.19   205.95     4.26 o
   0   3  23   342.82   313.63     5.74 o
   1   3  23     5.56    -0.59     1.78 <
   2   3  23  1809.74  1827.73    29.59 o
   3   3  23     9.98     2.77     3.56 <
   4   3  23    76.42    92.73     5.94 o
   5   3  23   201.30   231.78    18.41 o
  -5   4  23     4.46     5.64     3.27 <
  -4   4  23    54.66    61.46     5.94 o
  -3   4  23    74.59    59.97     4.06 o
  -2   4  23   715.23   754.63    13.46 o
  -1   4  23    99.12   112.43     3.66 o
   0   4  23    11.59    16.63     2.57 o
   1   4  23    86.19    75.51     6.23 o
   2   4  23   332.65   361.43     9.11 o
   3   4  23   127.56   117.87     5.74 o
   4   4  23     0.79     0.40     4.45 <
   5   4  23     2.02    -8.51     8.51 <
  -5   5  23     3.63     6.73     6.14 <
  -4   5  23    33.04    31.77     4.35 o
  -3   5  23    22.64    22.56     3.96 o
  -2   5  23   140.17   138.75     5.94 o
  -1   5  23    23.01    24.05     2.47 o
   0   5  23   132.65   123.61     4.95 o
   1   5  23     4.12    -0.69     2.77 <
   2   5  23     0.17     4.95     3.66 <
   3   5  23    19.89    16.23     4.26 o
   4   5  23    26.04    17.32     6.93 <
  -4   6  23    12.32     9.11     4.16 <
  -3   6  23     0.82     1.98     5.34 <
  -2   6  23   159.35   156.37     6.73 o
  -1   6  23     6.12     8.71     3.07 <
   0   6  23    15.65    13.95     5.15 <
   1   6  23    68.86    74.03     4.55 o
   2   6  23    23.20    19.30     4.55 o
   3   6  23    63.04    64.13     5.74 o
  -2   7  23    63.36    62.05     8.91 o
  -1   7  23    15.37    21.77     3.66 o
   0   7  23     0.09     1.29     4.06 <
   1   7  23     1.65     2.67     4.16 <
  -6   0  24    66.41    59.68     5.94 o
  -5   0  24     0.12     1.29     3.56 <
  -4   0  24    71.83    73.24     5.74 o
  -3   0  24    13.76    17.62     3.56 o
  -2   0  24   719.58   610.23    20.98 o
  -1   0  24   292.96   282.65     9.20 o
   1   0  24     9.73    10.89     6.93 <
   2   0  24   172.47   186.85     6.63 o
   3   0  24    78.37    70.17     7.72 o
   4   0  24     0.17    -1.39     7.03 <
   5   0  24     0.00     0.40     5.64 <
  -6   1  24     7.11     5.54     3.66 <
  -5   1  24     3.88     7.82     3.66 <
  -4   1  24   334.86   319.27     7.82 o
  -3   1  24     4.95     3.96     2.57 <
  -2   1  24   234.37   200.61     6.43 o
  -1   1  24   214.64   186.55     4.65 o
   0   1  24  1362.14  1351.80    23.36 o
   1   1  24  2894.46  2960.41    29.89 o
   2   1  24   196.51   189.82     5.05 o
   3   1  24    55.22    57.50     5.05 o
   4   1  24   214.02   233.37     8.91 o
   5   1  24    84.38    82.44     6.73 o
  -6   2  24     4.92     3.17     4.16 <
  -5   2  24   113.22   105.30     6.14 o
  -4   2  24    13.37    10.79     2.57 o
  -3   2  24   665.95   662.98    12.67 o
  -2   2  24     0.31    -0.59     2.18 <
  -1   2  24   246.19   213.67     6.04 o
   0   2  24   151.68   135.49     3.96 o
   1   2  24   938.74   988.98    16.53 o
   2   2  24    33.91    37.61     3.27 o
   3   2  24    12.98    12.96     3.86 o
   4   2  24    13.69    11.38     4.26 <
   5   2  24     0.91    -3.17    10.89 <
  -6   3  24    17.50    21.48     6.04 o
  -5   3  24    30.74    29.69     4.75 o
  -4   3  24    71.55    62.25     3.96 o
  -3   3  24     3.04     2.87     3.27 <
  -2   3  24   121.85   111.64     3.96 o
  -1   3  24   216.43   248.21     6.14 o
   0   3  24   146.22   157.46     4.45 o
   1   3  24    48.34    48.40     2.87 o
   2   3  24    63.91    66.31     3.86 o
   3   3  24   217.80   207.73     7.52 o
   4   3  24     0.01    -3.27     5.25 <
   5   3  24     0.11    -5.15     5.15 <
  -5   4  24    56.48    37.71     4.95 o
  -4   4  24     2.06     2.18     3.36 <
  -3   4  24     1.75     2.97     3.27 <
  -2   4  24    27.66    29.49     2.97 o
  -1   4  24   206.23   199.91     5.05 o
   0   4  24   200.03   191.70     5.25 o
   1   4  24    27.28    21.67     3.07 o
   2   4  24     8.54     9.01     3.36 <
   3   4  24    83.17    90.65     6.14 o
   4   4  24   103.92   104.31    12.96 o
  -5   5  24    84.91    64.13     6.93 o
  -4   5  24    72.54    81.75     5.34 o
  -3   5  24    27.29    25.14     4.06 o
  -2   5  24     7.36     5.15     3.76 <
  -1   5  24   277.74   290.37    11.48 o
   0   5  24     4.98     4.26     3.07 <
   1   5  24   149.07   150.04     5.74 o
   2   5  24   109.80   104.51     7.52 o
   3   5  24    77.26    89.37     5.54 o
   4   5  24     1.64   -13.26    15.14 <
  -4   6  24    33.34    15.04     6.83 <
  -3   6  24     1.16     2.28     3.86 <
  -2   6  24   115.07   120.34     7.13 o
  -1   6  24    25.05    15.34     4.16 o
   0   6  24   135.09   138.65     7.13 o
   1   6  24    15.21    12.57     5.34 <
   2   6  24     9.12    14.05     5.94 <
   3   6  24   243.07   215.75    12.27 o
  -2   7  24    12.60    25.34    14.45 <
  -1   7  24    19.48     4.35     5.05 <
   0   7  24    20.58    21.28     5.34 o
   1   7  24    32.07    42.85     8.12 o
  -6   1  25    14.60    13.16     4.16 o
  -5   1  25    87.82    82.24     5.44 o
  -4   1  25    21.83    23.85     3.86 o
  -3   1  25   371.87   331.05     8.02 o
  -2   1  25    36.45    28.11     4.65 o
  -1   1  25    71.46    74.03     3.46 o
   0   1  25   990.52   971.27    16.92 o
   1   1  25   197.85   211.10     5.05 o
   2   1  25     2.60     2.18     2.28 <
   3   1  25     0.00     2.87     3.56 <
   4   1  25    29.10    24.15     5.64 o
   5   1  25     8.19     2.97     4.75 <
  -6   2  25    14.34     4.65     4.35 <
  -5   2  25     3.72     0.89     3.96 <
  -4   2  25     1.31     0.10     2.77 <
  -3   2  25    35.93    31.67     4.45 o
  -2   2  25   152.32   136.48     4.45 o
  -1   2  25    87.09    90.75     3.76 o
   0   2  25   171.50   148.35     4.45 o
   1   2  25   266.40   277.11     6.23 o
   2   2  25   163.26   156.37     7.03 o
   3   2  25    49.28    60.37     6.04 o
   4   2  25     0.54    -2.38     4.35 <
   5   2  25     3.30     4.75     7.42 <
  -6   3  25    21.84    41.67    12.87 o
  -5   3  25   249.17   273.74    18.01 o
  -4   3  25    14.41     8.02     3.17 <
  -3   3  25     2.26     1.98     3.56 <
  -2   3  25   258.63   249.89     7.32 o
  -1   3  25  1010.18  1034.11    17.12 o
   0   3  25   714.11   742.26    13.76 o
   1   3  25   172.79   171.81     4.85 o
   2   3  25   136.15   145.38     5.84 o
   3   3  25    83.91   101.24     6.93 o
   4   3  25    23.75    23.75     4.85 o
   5   3  25    93.10   116.09    10.99 o
  -5   4  25     4.87     6.14     5.34 <
  -4   4  25    16.30    16.03     5.15 o
  -3   4  25     0.34    -3.27     3.27 <
  -2   4  25     0.01     1.39     3.86 <
  -1   4  25    43.32    32.07     3.17 o
   0   4  25   112.54   120.54     4.75 o
   1   4  25     1.93     3.17     2.47 <
   2   4  25   124.90   141.72     5.74 o
   3   4  25    68.56    60.17     4.55 o
   4   4  25    29.33    36.42     5.74 o
  -4   5  25    44.74    49.48     4.65 o
  -3   5  25     4.34     1.98     4.35 <
  -2   5  25   152.76   153.20     7.62 o
  -1   5  25   329.87   364.79     9.40 o
   0   5  25   120.73   135.59     6.23 o
   1   5  25     5.14     6.63     2.67 <
   2   5  25    45.72    47.01     5.15 o
   3   5  25    20.12    10.79     3.76 <
  -3   6  25    58.15    55.92     6.93 o
  -2   6  25    29.89    27.51     5.64 o
  -1   6  25   110.39   121.93     5.54 o
   0   6  25    80.29    85.90     5.34 o
   1   6  25    12.76     9.30     4.06 <
   2   6  25   144.30   148.25     8.61 o
  -6   0  26    20.99    23.36     5.94 o
  -5   0  26     9.40    11.88    10.59 <
  -4   0  26   953.38   936.73    49.19 o
  -3   0  26   175.68   155.08     9.80 o
  -2   0  26    22.60    15.93     4.65 o
  -1   0  26   194.96   150.43     8.02 o
   0   0  26   148.00   150.23     7.52 o
   1   0  26    61.91    31.97     7.72 o
   2   0  26    62.37    56.21     5.15 o
   3   0  26    74.79    82.74    11.18 o
   4   0  26    40.78    35.13     8.61 o
   5   0  26     4.19    -7.13     8.91 <
  -6   1  26    97.68    88.97     9.20 o
  -5   1  26     0.04     0.79     4.85 <
  -4   1  26     9.65     8.12     3.66 <
  -3   1  26     0.45     0.20     2.47 <
  -2   1  26    35.60    30.88     3.17 o
  -1   1  26    23.32    18.41     3.07 o
   0   1  26   457.70   435.06     9.60 o
   1   1  26     5.16     9.01     2.38 o
   2   1  26    17.31    11.28     2.47 o
   3   1  26    46.11    44.54     5.84 o
   4   1  26     0.82    -0.40     4.85 <
   5   1  26    44.49    39.59     5.15 o
  -6   2  26    25.34    20.68     7.32 <
  -5   2  26   108.71    97.78     6.33 o
  -4   2  26     7.50     8.61     3.96 <
  -3   2  26   111.50   100.65     6.43 o
  -2   2  26    96.08    72.74     3.76 o
  -1   2  26    22.30    16.73     2.67 o
   0   2  26    37.73    35.53     2.77 o
   1   2  26    11.00    10.99     2.28 o
   2   2  26     0.03     1.48     2.38 <
   3   2  26    45.49    41.76     4.65 o
   4   2  26     8.25    12.77     4.26 <
   5   2  26     8.09     6.83     8.21 <
  -5   3  26     9.18    12.27     4.85 <
  -4   3  26     2.08    -3.07     4.85 <
  -3   3  26    23.13    26.82     3.66 o
  -2   3  26    77.41    65.22     4.35 o
  -1   3  26   721.77   740.47    13.26 o
   0   3  26   142.87   149.14     4.75 o
   1   3  26   339.29   345.79     8.12 o
   2   3  26     2.21     1.39     3.17 <
   3   3  26    16.83    12.57     4.95 <
   4   3  26   151.50   128.06     8.12 o
  -5   4  26     0.96     4.65     4.65 <
  -4   4  26   214.84   228.42     8.51 o
  -3   4  26     1.14     0.69     3.66 <
  -2   4  26    24.32    33.35     3.96 o
  -1   4  26   597.40   579.65    15.64 o
   0   4  26   222.04   224.85     7.32 o
   1   4  26   121.11   115.20     6.14 o
   2   4  26    13.00    24.64     4.06 o
   3   4  26     3.75     0.69     3.56 <
   4   4  26    28.73    34.84     6.73 o
  -4   5  26     1.28     5.74     3.86 <
  -3   5  26     1.62     3.46     8.81 <
  -2   5  26   194.02   212.19     9.11 o
  -1   5  26    81.42    91.94     4.45 o
   0   5  26    18.99    18.11     3.17 o
   1   5  26    28.43    27.41     3.56 o
   2   5  26    94.94    92.93     5.64 o
   3   5  26     3.13     5.05     4.06 <
  -3   6  26    65.77    35.53    12.87 <
  -2   6  26   150.73   163.10     7.42 o
  -1   6  26     7.61     1.68     5.74 <
   0   6  26   104.67   103.72     5.44 o
   1   6  26     3.48    -1.78     5.15 <
   2   6  26    33.95    -5.74    10.09 <
  -5   1  27    32.73    38.30     5.94 o
  -4   1  27     1.42     0.20     6.04 <
  -3   1  27     0.04    -0.40     2.77 <
  -2   1  27     3.28     5.54     3.46 <
  -1   1  27    64.89    48.49     5.15 o
   0   1  27    29.86    27.51     2.77 o
   1   1  27     7.34     5.94     2.47 <
   2   1  27    63.88    80.06     5.05 o
   3   1  27     2.48     2.97     5.64 <
   4   1  27     0.90     5.84     4.85 <
   5   1  27    13.69    14.55     6.83 <
  -5   2  27     1.36    -4.55     4.55 <
  -4   2  27    32.67    21.28     4.75 o
  -3   2  27    75.64    84.22     4.35 o
  -2   2  27   523.08   467.62    10.69 o
  -1   2  27    92.46    81.45     3.76 o
   0   2  27    81.89    88.87     4.16 o
   1   2  27     6.24     6.33     2.57 <
   2   2  27    86.35   111.04     5.64 o
   3   2  27   142.06   149.04     7.62 o
   4   2  27     1.03    -1.19     4.16 <
  -5   3  27     1.66    -7.92     9.50 <
  -4   3  27     6.32     9.50     4.26 <
  -3   3  27    23.43    16.23     4.16 o
  -2   3  27    37.63    30.09     4.45 o
  -1   3  27   154.51   159.04     7.72 o
   0   3  27   105.11    99.76     4.45 o
   1   3  27    30.80    29.20     3.46 o
   2   3  27    19.18    28.70     4.26 o
   3   3  27    15.36    20.88     4.85 o
   4   3  27    13.64    11.38     5.25 <
  -4   4  27    72.39    82.74     9.70 o
  -3   4  27    32.64    32.66     5.64 o
  -2   4  27    83.34    83.63     7.03 o
  -1   4  27    77.55    67.69     4.35 o
   0   4  27    23.92    25.53     3.66 o
   1   4  27    65.62    57.30     3.76 o
   2   4  27   103.96   112.72     5.84 o
   3   4  27     1.47    -0.99     5.05 <
  -4   5  27    21.25    19.79    11.38 <
  -3   5  27     0.05    -0.10     5.34 <
  -2   5  27   302.88   366.48    15.93 o
  -1   5  27   347.18   354.70    10.29 o
   0   5  27     1.34     3.36     3.76 <
   1   5  27     9.21     1.98     2.87 <
   2   5  27   205.75   229.70    11.28 o
   3   5  27   132.86   132.81    14.25 o
  -2   6  27    10.60     6.53    25.73 <
  -1   6  27    90.86    88.87     6.93 o
   0   6  27    15.04    18.51     3.96 o
   1   6  27     5.26    14.05     4.95 <
  -5   0  28     0.44     9.80     6.53 <
  -4   0  28     9.45     2.67     9.60 <
  -3   0  28   585.59   511.17    21.18 o
  -2   0  28   511.29   526.21    18.11 o
  -1   0  28     1.04     0.20     3.66 <
   0   0  28   124.25   113.81     7.62 o
   1   0  28   193.15   213.87    11.48 o
   2   0  28   299.59   101.54    18.70 o
   3   0  28    31.69     3.56    12.27 <
   4   0  28     0.52     9.01     8.21 <
  -5   1  28     4.86     3.56     5.64 <
  -4   1  28     0.00     1.09     5.15 <
  -3   1  28    97.57    83.43     4.85 o
  -2   1  28     2.53    -1.29     3.36 <
  -1   1  28     0.25    -0.99     3.07 <
   0   1  28     1.70     5.15     4.06 <
   1   1  28     0.02    -2.08     2.57 <
   2   1  28    94.22    85.61     7.22 o
   3   1  28   106.15   125.49     8.12 o
   4   1  28   104.73    90.56     9.50 o
  -5   2  28   287.24   322.04    13.66 o
  -4   2  28   107.31   103.52     6.63 o
  -3   2  28     3.09     5.94     3.46 <
  -2   2  28    19.89    23.85     3.96 o
  -1   2  28   106.02   115.10     5.44 o
   0   2  28    11.06     3.56     3.76 <
   1   2  28    27.10    23.26     2.67 o
   2   2  28     0.03    -3.17     3.17 <
   3   2  28     0.06     3.36    12.67 <
   4   2  28     0.45     7.22     5.54 <
  -5   3  28     1.14     0.49     6.33 <
  -4   3  28    33.56    28.30     5.34 o
  -3   3  28     2.16    -3.36     3.56 <
  -2   3  28    22.36    31.57     4.06 o
  -1   3  28   170.81   176.66     6.14 o
   0   3  28     0.67     5.74     2.77 <
   1   3  28     0.97     2.38     2.97 <
   2   3  28     1.46     0.49     3.56 <
   3   3  28    48.89    50.18     5.94 o
   4   3  28   124.53   132.32     8.61 o
  -4   4  28   121.26   135.68    10.09 o
  -3   4  28     0.78    -4.16     4.16 <
  -2   4  28     0.08    -4.65     4.65 <
  -1   4  28     5.12    10.89     3.36 o
   0   4  28     8.25     9.11     2.87 o
   1   4  28    54.30    51.66     4.75 o
   2   4  28   138.69   154.19     7.13 o
   3   4  28     3.48     5.84     5.25 <
  -3   5  28    13.73    20.78     6.73 o
  -2   5  28   175.87   155.38     7.92 o
  -1   5  28    96.91    76.90     5.15 o
   0   5  28    36.48    38.60     4.26 o
   1   5  28     1.44     1.48     4.95 <
   2   5  28    37.17    37.51     5.74 o
  -1   6  28   201.15   191.80    14.45 o
   0   6  28     5.92     3.36     6.43 <
  -5   1  29     0.33    -5.15     5.15 <
  -4   1  29     0.04     7.52     6.53 <
  -3   1  29    14.80    10.79     3.17 o
  -2   1  29    12.76    15.93     3.36 o
  -1   1  29    18.78    27.41     5.74 o
   0   1  29     9.63    10.99     3.07 o
   1   1  29    35.72    31.77     3.46 o
   2   1  29   149.30   149.54     8.61 o
   3   1  29    40.18    44.93     6.93 o
   4   1  29     3.70    -2.18     7.72 <
  -5   2  29    33.36    36.72     6.83 o
  -4   2  29    21.32    15.34     4.35 o
  -3   2  29   189.63   214.96     8.41 o
  -2   2  29    50.30    40.18     5.74 o
  -1   2  29     5.96     4.65     3.36 <
   0   2  29    55.06    53.05     3.96 o
   1   2  29    66.53    58.19     4.35 o
   2   2  29   119.18   140.83     7.13 o
   3   2  29    21.45    21.08     4.95 o
   4   2  29    45.11    36.42    10.69 o
  -4   3  29    43.75    36.91     4.85 o
  -3   3  29    29.66    36.91     5.25 o
  -2   3  29     4.33    -0.10     3.96 <
  -1   3  29    49.86    52.85     4.35 o
   0   3  29     1.63     4.26     3.46 <
   1   3  29   167.96   178.44    12.77 o
   2   3  29    14.83    23.95     3.86 o
   3   3  29    73.07    78.48     8.21 o
  -4   4  29     3.77     5.74     8.31 <
  -3   4  29    20.42    15.83     9.50 <
  -2   4  29    11.06     5.94     3.86 <
  -1   4  29     1.12    -0.30     3.07 <
   0   4  29    56.76    56.71     5.74 o
   1   4  29    35.47    59.78     6.33 o
   2   4  29    34.28    35.03     4.85 o
  -2   5  29   187.63   181.21     8.81 o
  -1   5  29    17.70    14.15     3.56 o
   0   5  29    42.15    37.71     4.55 o
   1   5  29    24.23    24.25     4.85 o
  -5   0  30     5.29    -2.77    10.89 <
  -4   0  30    98.11   139.64    11.28 o
  -3   0  30   255.55   259.89    11.78 o
  -2   0  30     8.62    -1.98     6.33 <
  -1   0  30    45.59    38.80     9.40 o
   0   0  30     0.41    -0.99     4.55 <
   1   0  30   151.05   155.08    11.58 o
   2   0  30   170.73   190.12    13.95 o
   3   0  30    94.51    71.36    14.35 o
   4   0  30   285.41   362.02    17.91 o
  -5   1  30     0.15    10.59     8.12 <
  -4   1  30    23.61    28.50     5.94 o
  -3   1  30     3.28     1.58     3.36 <
  -2   1  30    43.03    41.86     4.06 o
  -1   1  30     0.25    -1.29     4.35 <
   0   1  30     9.29    14.45     6.93 <
   1   1  30    68.03    68.78     5.74 o
   2   1  30     7.05     8.41     5.25 <
   3   1  30   258.32   301.06    16.33 o
   4   1  30    65.32    64.63    13.26 o
  -4   2  30    68.73    74.23     6.53 o
  -3   2  30    57.93    40.77     6.14 o
  -2   2  30    52.76    49.48     4.55 o
  -1   2  30    68.38    81.75     5.44 o
   0   2  30    81.73    91.35     8.71 o
   1   2  30    38.33    26.33     3.17 o
   2   2  30     5.53     7.52     9.30 <
   3   2  30    37.62    49.88     9.01 o
  -4   3  30     2.68     5.74     4.75 <
  -3   3  30    21.61    18.90     5.44 o
  -2   3  30     2.33     1.58     3.96 <
  -1   3  30     0.21     5.44     3.17 <
   0   3  30     1.60     3.86     3.86 <
   1   3  30     2.31     7.42     2.87 <
   2   3  30     7.68     2.18     3.56 <
   3   3  30    31.19    40.48     9.60 o
  -3   4  30    26.50    16.82     6.73 <
  -2   4  30    12.49     7.13     3.76 <
  -1   4  30    50.87    42.26     4.75 o
   0   4  30    53.36    54.23     4.55 o
   1   4  30    44.13    55.62     5.25 o
   2   4  30    10.10     5.44     4.65 <
  -2   5  30    11.94    13.06     8.91 <
  -1   5  30    16.80    13.76     7.72 <
   0   5  30    38.46    33.15     5.34 o
  -4   1  31     0.03     5.25     5.34 <
  -3   1  31   102.32    90.56     6.04 o
  -2   1  31   105.74   104.91     6.93 o
  -1   1  31     7.24    12.47     4.16 o
   0   1  31   116.04   129.45     6.83 o
   1   1  31    32.38    34.74     3.96 o
   2   1  31   299.47   356.78    18.01 o
   3   1  31    30.10    46.51     7.62 o
  -4   2  31    89.78    84.02     8.02 o
  -3   2  31     6.06    13.56     5.25 <
  -2   2  31     1.11     2.97     4.26 <
  -1   2  31    95.82   101.14     6.04 o
   0   2  31    47.99    52.06     3.96 o
   1   2  31   176.48   190.61     7.52 o
   2   2  31    75.43    84.72     9.11 o
   3   2  31    77.57    95.60    11.18 o
  -3   3  31     0.10     4.55     5.34 <
  -2   3  31   119.81   119.95     6.33 o
  -1   3  31    14.60    13.95     4.16 o
   0   3  31    25.30    22.86     3.86 o
   1   3  31     1.84     2.28     5.54 <
   2   3  31     1.96    13.06     6.83 <
  -2   4  31    20.17    13.06     6.04 <
  -1   4  31     5.30    10.00     3.86 <
   0   4  31     4.97    11.68     3.76 o
   1   4  31     7.57    20.78     4.55 o
  -4   0  32     0.39     4.26    12.37 <
  -3   0  32     0.27     0.00     5.25 <
  -2   0  32    93.21    90.36     7.82 o
  -1   0  32    92.32   107.68     9.90 o
   0   0  32    85.73    90.36     8.21 o
   1   0  32     2.15     5.15     5.05 <
   2   0  32     0.12    -6.63     7.72 <
   3   0  32     3.83     7.72    15.54 <
  -4   1  32     8.28    32.86    13.95 <
  -3   1  32     0.77     3.36     4.55 <
  -2   1  32    24.52    27.51     4.95 o
  -1   1  32    92.73    90.16     5.15 o
   0   1  32    79.29    86.70     5.54 o
   1   1  32     3.87     6.63     3.36 <
   2   1  32   213.18   251.67    13.06 o
   3   1  32   166.20   185.37    22.37 o
  -3   2  32    32.81    36.02     6.14 o
  -2   2  32     6.85    10.49     3.96 <
  -1   2  32     8.28     8.21     3.76 <
   0   2  32     9.41    13.06     4.16 o
   1   2  32     7.36     6.14     3.96 <
   2   2  32     5.85     8.51    20.19 <
  -3   3  32     9.15     1.98     8.91 <
  -2   3  32    55.86    57.60     5.84 o
  -1   3  32    19.00    19.50     4.06 o
   0   3  32    70.60    77.99     7.52 o
   1   3  32   367.69   470.89    18.70 o
   2   3  32    76.14    44.93    14.15 o
  -1   4  32     8.32    12.67     6.04 <
   0   4  32    25.68    22.76     7.32 o
  -3   1  33     9.73     5.05     6.83 <
  -2   1  33    32.16    26.23     4.45 o
  -1   1  33    83.86    90.26     5.64 o
   0   1  33    11.42    14.65     3.76 o
   1   1  33    60.25    54.63    12.67 o
   2   1  33     0.97     0.89    25.73 <
  -3   2  33    48.28    33.55    10.49 o
  -2   2  33    43.62    53.15     6.04 o
  -1   2  33     0.24     7.42     3.86 <
   0   2  33     0.15     4.95     3.66 <
   1   2  33     8.75    12.17     4.35 <
  -2   3  33    10.43     3.56     7.52 <
  -1   3  33    12.02     9.80     5.15 <
   0   3  33    16.74    11.18     4.16 <
   1   3  33   112.36   131.82    15.64 o
  -3   0  34    66.11    49.78    14.15 o
  -2   0  34    11.79    10.69     6.04 <
  -1   0  34   178.79   239.50    14.25 o
   0   0  34     0.26     0.79     8.21 <
   1   0  34    84.09   130.24    16.23 o
  -2   1  34    19.01    22.47     5.05 o
  -1   1  34     1.51     0.79     4.35 <
   0   1  34    24.05    22.86     4.35 o
   1   1  34    58.81    64.03     5.94 o
  -2   2  34     3.98     8.31     6.43 <
  -1   2  34     6.92    13.46     5.15 <
   0   2  34    73.70    88.28     5.94 o
   1   2  34    68.44    90.26     9.20 o
  -1   1  35     5.82    15.34     5.94 <
   0   1  35    10.81     6.23     5.15 <
