# Supplementary material for: A redetermination from the original data of the crystal structure of 2-amino-4,6-di­meth­oxy­pyrimidin-1-ium 4-amino­benzoate
Source: Acta Crystallogr E Crystallogr Commun. 2016 Mar 18;72(Pt 4):512–5. doi: 10.1107/S2056989016004321 (PMC4910325; doi:10.1107/S2056989016004321)
Supplement: Supplementary file 3 [file e-72-00512-Isup3.smi]

O(C1=N[C@@H](NC(=C1)OC)N)C.O=C(O)c1ccc(N)cc1
